# Supplementary material for: Maternal biomarkers of endothelial dysfunction and pregnancy outcomes in women with and without HIV in Botswana
Source: PLoS One. 2023 Feb 23;18(2):e0281910. doi: 10.1371/journal.pone.0281910 (PMC9949641; doi:10.1371/journal.pone.0281910)
Supplement: S1 File — (XLS) [file pone.0281910.s001.xls]

## Sheet: Masheto et al dataset
ID	cohortcd	mthinfcd	delivyr	alive	stillborn	ql4hivstat	karnof	exposecat	expregimen	regname	age_0	cd4_0	vl_0	anypriorarvs	ballgestage	nation	edlevel	occuptn	provmoney	electricity	toilet	housetype	drinkwatr	refrig	cookmeth	earnings	hgb_0	death	basecd4avail	delivered	sitenum	sitetype	hadtwins	cd4gt250	_mc033	gestage_dlv	studystat	since_days	currhiv	singmult	birthtype	blood24	attendcount	anypregvacc	whostage	who3ever	healthrate	dthcause	deathcat
1	1	0	2011	1	0	1	90	1	1	ZDV	31	244	40	Yes	-1	Black African	Senior secondary	Unemployed	Partner/husband	No	Private latrine for house/compound	1	2	No	Wood-burning stove or open fire	1	10.9	No	Yes	Yes	20		1	No	1	46	1		1	2	2	0	6	1	1	No	1
2	1	0	2011	1	0	1	100	1	1	ZDV	33	171.66	6918	Yes	-3	Black African	Junior secondary	Unemployed	Partner/husband	Yes	Private latrine for house/compound	1	2	Yes	Wood-burning stove or open fire	1	9.6	No	Yes	Yes	20		0	No	1	37	1		1	1	1	Yes	5	1	1	No	1
3	1	0	2011	1	0	1	100	1	1	ZDV	27	123.88	400	Yes	37	Black African	Junior secondary	Domestic work (paid)	Partner/husband	Yes	Indoor toilet	1	1	Yes	Gas or electric stove	4	10.6	No	Yes	Yes	40		0	No	1	41	1		1	1	1	0	6	1	1	No	1
4	1	0	2011	1	0	1	100	1	1	ZDV	39	184	85114	Yes	-1	Black African	Primary	Housewife	Partner/husband	Yes	Indoor toilet	1	1	Yes	Gas or electric stove	1	9.1	No	Yes	Yes	20		0	No	1	40	3		1	1	1	0	3	1	1	No	1
5	1	0	2011	1	0	1	100	1	2	HAART	19	240.74	2460	No	-3	Black African	Junior secondary	Unemployed	Brother	No	Private latrine for house/compound	1	2	No	Wood-burning stove or open fire	1	9.8	No	Yes	Yes	20		0	No	1	42	1		1	1	1	0	7	1	1	No	2
6	1	0	2011	1	0	1	100	1	1	ZDV	24	632	2818	No	-1	Black African	Junior secondary	Unemployed	Partner/husband	No	Private latrine for house/compound	1	2	No	Wood-burning stove or open fire	1	11.9	No	Yes	Yes	20		0	Yes	1	40	1		1	1	1	Yes	7	1	1	No	1
7	1	0	2011	1	0	1	100	1	2	HAART	36	378.47	400	Yes	32	Black African	Junior secondary	Salaried (private)	You	Yes	Shared latrine with other compounds	1	2	Yes	Gas or electric stove	4	12	No	Yes	Yes	40		1	Yes	1	47	3		1	2	2	0	5	1	1	No	1
8	1	0	2011	1	0	1	100	1	1	ZDV	25	240	3388	No	37	Black African	Junior secondary	Unemployed	Partner/husband	Yes	Indoor toilet	1	1	Yes	Gas or electric stove	1	10.6	No	Yes	Yes	20		0	No	1	43	3		1	1	1	0	2	1	1	No	1
9	1	0	2012	1	0	1	90	1	2	HAART	27	194.19	40	Yes	-3	Black African	Junior secondary	Unemployed	Partner/husband	Yes	Private latrine for house/compound	1	2	Yes	Gas or electric stove	1		No	Yes	Yes	20		0	No	1	42	1		1	1	1	0	7	1	1	No	1
10	1	0	2010	1	0	1	100	1	1	ZDV	22	331.97	7590	Yes	37	Black African	Tertiary	Student	Mother	Yes	Indoor toilet	1	1	Yes	Gas or electric stove	2	12	No	Yes	Yes	20		0	Yes	1	42	3		1	1	1	0	5	1	1	No	3
11	1	0	2011	1	0	1	100	1	1	ZDV	21	585.41	676	Yes	41	Black African	Senior secondary	Unemployed	Partner/husband	Yes	Private latrine for house/compound	1	2	Yes	Gas or electric stove	1	9.5	No	Yes	Yes	40		0	Yes	1	39	3		1	1	1	0	2	1	1	No	2
12	1	0	2012	1	0	1	100	1	1	ZDV	29	942.96	661	No	-3	Black African	Junior secondary	Salaried (private)	You	No	Private latrine for house/compound	1	2	No	Gas or electric stove	5	9.8	No	Yes	Yes	40		0	Yes	1	40	1		1	1	1	Yes	7	1	1	No	2
13	1	0	2010	1	0	1	100	1	1	ZDV	28	725.69	400	Yes	40	Black African	Tertiary	Unemployed	Partner/husband	Yes	Private latrine for house/compound	1	3	No	Gas or electric stove	4	11	No	Yes	Yes	40		0	Yes	1	41	1		1	1	1	Yes	7	1	1	No	1
14	1	0	2012	1	0	1	90	1	2	HAART	25	765.71	40	Yes	-3	Black African	Junior secondary	Unemployed	Partner/husband	No	Private latrine for house/compound	1	3	Yes	Gas or electric stove	1		No	Yes	Yes	40		0	Yes	1	41	4		1	1	1		2	1	1	No	2
15	1	0	2011	1	0	1	100	1	2	HAART	39	190.19	38905	No	-3	Black African	Primary	Unemployed	Partner/husband	No	Private latrine for house/compound	1	2	No	Gas or electric stove	1	10.6	Yes	Yes	Yes	40		0	No	1	47	2		1	1	1		2	1	1	No	1	CLIENTS DAUGHTER THAT CLIENT STARTED VOMITING ON THE 23/01/2012 VOMITING AFTER FEEDSINCLUDING WATER THERMOS OF UPPER EXTREMETIES AND INABILITY TO WALK,CLIENT WAS THEN TAKEN TO HOSPITAL WHERE SHE WAS HOSPITALISED THEN DIED SOMEDAY LATER	1
16	1	0	2011	1	0	1	100	1	1	ZDV	27	311.14	12303	Yes	38	Black African	Junior secondary	Salaried (private)	Father	Yes	Shared latrine with other compounds	1	3	No	Gas or electric stove	4	10	No	Yes	Yes	40		0	Yes	1	40	1		1	1	1	Yes	6	1	1	No	1
17	1	0	2011	1	0	1	100	1	1	ZDV	23	250.73	16982	Yes	37	Black African	Primary	Domestic work (paid)	Brother	No	Private latrine for house/compound	1	3	No	Gas or electric stove	3	9.8	No	Yes	Yes	40		0	Yes	1	43	1		1	1	1	0	7	1	1	No	1
18	1	0	2010	1	0	1	100	1	1	ZDV	24	415.59	400	Yes	39	Black African	Tertiary	Unemployed	Brother	No	Private latrine for house/compound	1	2	No	Gas or electric stove	1	10.8	No	Yes	Yes	40		0	Yes	1	40	1		1	1	1	Yes	7	1	1	No	2
19	1	0	2011	1	0	1	100	1	3	ZDV + HAART	24	191.95	40835	Yes	-3	Black African	Junior secondary	Unemployed	Mother	No	Shared latrine with other compounds	1	3	No	Wood-burning stove or open fire	1	8.5	No	Yes	Yes	40		0	No	1	44	1		1	1	1	0	7	1	1	No	1
20	1	0	2011	1	0	1	100	1	3	ZDV + HAART	20	231.39	126191	No	-1	Black African	Junior secondary	Unemployed	Partner/husband	No	Private latrine for house/compound	1	2	No	Wood-burning stove or open fire	1	8.7	No	Yes	Yes	20		0	No	1	46	1		1	1	1	Yes	7	1	1	No	1
21	1	0	2011	1	0	1	100	-1	-1	Unknown	20	414.44	344	Yes	-3	Black African	Junior secondary	Unemployed	Partner/husband	No	Private latrine for house/compound	1	2	No	Gas or electric stove	1	8.2	No	Yes	Yes	40		0	Yes	1	43	3		1	1	1	0	3	1	1	No	1
22	1	0	2010	1	0	2	100	99	4	None	21			No	-3	Black African	Junior secondary	Salaried (private)	Partner/husband	No	Private latrine for house/compound	1	3	No	Gas or electric stove	4	11.2	No	No	Yes	40		0		1	40	1		2	1	1	Yes	3	1	-2	-2	1
23	1	0	2011	1	0	1	90	-1	1	ZDV	32	502.76	40	Yes	-1	Black African	Junior secondary	Unemployed	Sister	Yes	Private latrine for house/compound	1	2	Yes	Gas or electric stove	1	11.4	No	Yes	Yes	20		0	Yes	1	40	1		1	1	1	0	7	1	1	No	2
24	1	0	2011	1	0	1	100	1	1	ZDV	42	498.7	10800	No	41	Black African	Primary	Self-employed	Partner/husband	No	Private latrine for house/compound	1	3	No	Gas or electric stove	3	11	No	Yes	Yes	40		0	Yes	1	38	1		1	1	1	Yes	7	1	1	No	1
25	1	0	2011	1	0	2	100	99	4	None	19			No	-3	Black African	Senior secondary	Unemployed	Mother	Yes	Private latrine for house/compound	1	2	Yes	Gas or electric stove	1	10.7	No	No	Yes	40		0		1	40	1		2	1	1	Yes	3	1	-2	-2	1
26	1	0	2011	1	0	1	100	1	2	HAART	31	370	40	Yes	40	Black African	Junior secondary	Salaried (private)	You	No	Shared latrine with other compounds	1	1	No	Gas or electric stove	5	12.2	No	Yes	Yes	40		0	Yes	1	46	1		1	1	1	0	7	1	1	No	1
27	1	0	2010	1	0	1	90	1	1	ZDV	30	406	4786	Yes	40	Black African	Senior secondary	Salaried (private)	You	No	Indoor toilet	1	2	No	Gas or electric stove	5	11	No	Yes	Yes	40		0	Yes	1	38	1		1	1	1	Yes	5	1	1	No	2
28	1	0	2011	1	0	1	100	1	1	ZDV	22	499.02	1202	No	-1	Black African	Junior secondary	Unemployed	Partner/husband	No	Private latrine for house/compound	2	3	No	Wood-burning stove or open fire	1	10.4	No	Yes	Yes	20		0	Yes	1	42	3		1	1	1	0	2	1	1	No	1
29	1	0	2011	1	0	1	100	1	2	HAART	30	520.44	40	Yes	-1	Black African	Junior secondary	Self-employed	You	Yes	Private latrine for house/compound	1	2	Yes	Gas or electric stove	5	10.9	No	Yes	Yes	20		0	Yes	1	42	1		1	1	1	0	7	1	1	No	2
30	1	0	2010	1	0	1	100	1	2	HAART	29	320.12	400	Yes	-3	Black African	Senior secondary	Unemployed	Partner/husband	No	Private latrine for house/compound	1	2	No	Gas or electric stove	1	9.6	No	Yes	Yes	40		0	Yes	1	84	1		1	1	1	0	4	1	1	No	1
31	1	0	2011	1	0	1	100	1	1	ZDV	21	450.66	4467	Yes	36	Black African	Senior secondary	Unemployed	Partner/husband	Yes	Private latrine for house/compound	1	1	Yes	Gas or electric stove	1	12.2	No	Yes	Yes	20		0	Yes	1	41	1		1	1	1	Yes	7	1	1	No	1
32	1	0	2010	1	0	1	100	1	2	HAART	35	395.17	400	Yes	38	Black African	Senior secondary	Salaried (government)	Other, specify	Yes	Indoor toilet	1	1	Yes	Gas or electric stove	5	11.6	No	Yes	Yes	40		0	Yes	1	40	1		1	1	1	0	7	1	1	No	1
33	1	0	2011	1	0	1	100	1	2	HAART	28	382.31	29100	Yes	-3	Black African	Primary	Unemployed	Partner/husband	No	Private latrine for house/compound	1	3	No	Gas or electric stove	1	8.9	Yes	Yes	Yes	40		0	Yes	1	42	2		1	1	1	0	3	1	1	Yes	2	SHE STARTED HAVING ASCITIES WHICH THE RELATIVES BELIEVE THAT SHE WAS BEWITCHED,THEN SHE VOMITTED ,COMPLAINED OF HEADACHE AND DYSPNOEA UNTIL SHE DIED AS THE CONDITION WORSENED	1
34	1	0	2012	1	0	1	100	1	1	ZDV	29	498.3	7586	No	-3	Black African	Junior secondary	Self-employed	You	No	Private latrine for house/compound	1	3	No	Gas or electric stove	5	11.3	No	Yes	Yes	40		0	Yes	1	42	1		1	1	1	Yes	7	1	1	No	1
35	1	0	2011	1	0	1	100	1	3	ZDV + HAART	25	347	38019	Yes	-3	Black African	Senior secondary	Unemployed	Partner/husband	Yes	Private latrine for house/compound	1	2	Yes	Gas or electric stove	1	12.2	No	Yes	Yes	20		0	Yes	1	42	1		1	1	1	0	7	1	1	No	1
36	1	0	2011	1	0	1	100	1	2	HAART	35	601	40	Yes	40	Black African	Tertiary	Salaried (private)	You	Yes	Shared latrine with other compounds	1	2	Yes	Gas or electric stove	5	11	No	Yes	Yes	40		0	Yes	1	42	1		1	1	1	0	7	1	1	No	1
37	1	0	2010	1	0	1	100	1	3	ZDV + HAART	32	399.93	18000	Yes	40	Black African	Junior secondary	Salaried (private)	Partner/husband	No	Shared latrine with other compounds	1	2	Yes	Gas or electric stove	5	11.2	No	Yes	Yes	40		0	Yes	1	41	1		1	1	1	0	7	1	1	No	1
38	1	0	2012	1	0	1	90	1	3	ZDV + HAART	37	174.34	18700	Yes	-3	Black African	Junior secondary	Housewife	Partner/husband	No	Private latrine for house/compound	1	2	No	Gas or electric stove	4	10.1	No	Yes	Yes	40		0	No	1	42	1		1	1	1	0	5	1	1	No	2
39	1	0	2010	1	0	1	100	1	3	ZDV + HAART	27	459.8	1710	Yes	37	Black African	Senior secondary	Salaried (private)	Partner/husband	Yes	Private latrine for house/compound	1	2	Yes	Gas or electric stove	5	11.1	No	Yes	Yes	20		0	Yes	1	34	1		1	1	1	Yes	7	1	1	No	2
40	1	0	2011	1	0	1	100	1	1	ZDV	38	303	3715	Yes	-3	Black African	Junior secondary	Salaried (private)	Partner/husband	No	Private latrine for house/compound	1	2	No	Wood-burning stove or open fire	4	11.6	No	Yes	Yes	20		0	Yes	1	42	4		1	1	1		3	1	1	No	1
41	1	0	2011	1	0	2	-3	99	4	None	20			No	-3	Black African	Senior secondary	Unemployed	Mother	Yes	Private latrine for house/compound	1	2	Yes	Gas or electric stove	1	9.4	No	No	Yes	20		0		1	42	3			1	1	0	3	1	-2	-2	2
42	1	0	2011	1	0	1	90	1	1	ZDV	24	813.65	813	Yes	37	Black African	Junior secondary	Unemployed	Partner/husband	No	Private latrine for house/compound	1	2	No	Wood-burning stove or open fire	1	9.7	No	Yes	Yes	20		0	Yes	1	40	1		1	1	1	Yes	6	1	1	No	2
43	1	0	2011	1	0	1	100	1	1	ZDV	22	426.59	6457	Yes	41	Black African	Junior secondary	Unemployed	Uncle	No	Private latrine for house/compound	1	3	No	Gas or electric stove	1	10.9	No	Yes	Yes	40		0	Yes	1	40	1		1	1	1	Yes	7	1	1	No	1
44	1	0	2011	1	0	1	90	1	1	ZDV	32	525	5888	No	-1	Black African	Senior secondary	Unemployed	Partner/husband	Yes	Private latrine for house/compound	1	2	No	Wood-burning stove or open fire	1	8.7	No	Yes	Yes	20		0	Yes	1	39	1		1	1	1	Yes	7	1	1	No	2
45	1	0	2011	1	0	1	90	1	1	ZDV	23	452.29	39811	No	-1	Black African	Tertiary	Unemployed	Mother	Yes	Indoor toilet	1	1	Yes	Gas or electric stove	1	11.7	No	Yes	Yes	20		0	Yes	1	41	1		1	1	1	Yes	6	1	1	No	2
46	1	0	2011	1	0	1	100	1	1	ZDV	31	335	166	Yes	-1	Black African	Junior secondary	Unemployed	Partner/husband	Yes	Private latrine for house/compound	1	2	Yes	Gas or electric stove	1	12.3	No	Yes	Yes	20		0	Yes	1	40	1		1	1	1	Yes	6	1	1	No	2
47	1	0	2010	1	0	1	100	1	1	ZDV	32	474.75	50400	No	38	Black African	Junior secondary	Salaried (private)	You	No	Private latrine for house/compound	1	2	No	Gas or electric stove	5	11.6	No	Yes	Yes	40		0	Yes	1	41	1		1	1	1	0	7	1	1	No	2
48	1	0	2011	1	0	1	100	1	3	ZDV + HAART	31	237.07	5888	Yes	41	Black African	Junior secondary	Self-employed	Partner/husband	No	Shared latrine with other compounds	1	2	No	Gas or electric stove	1	11.6	No	Yes	Yes	40		0	No	1	38	1		1	1	1	0	6	1	1	No	1
49	1	0	2010	1	0	1	100	1	1	ZDV	26	365.53	7810	Yes	37	Black African	Junior secondary	Salaried (government)	You	No	Indoor toilet	1	2	No	Gas or electric stove	4	10.9	No	Yes	Yes	40		0	Yes	1	39	1		1	1	1	Yes	7	1	1	No	1
50	1	0	2011	1	0	1	100	1	1	ZDV	22	791.12	926	Yes	38	Black African	Junior secondary	Unemployed	Partner/husband	No	Shared latrine with other compounds	2	9	No	Gas or electric stove	1	10.8	No	Yes	Yes	20		0	Yes	1	43	1		1	1	1	Yes	6	1	1	No	1
51	1	0	2011	1	0	1	100	1	2	HAART	38	387.4	40	Yes	41	Black African	Junior secondary	Housewife	Partner/husband	No	Private latrine for house/compound	1	3	No	Gas or electric stove	1	10.8	No	Yes	Yes	40		0	Yes	1	41	1		1	1	1	0	7	1	1	No	1
52	1	0	2010	1	0	1	-3	1	2	HAART	27	400.88	51300	No	40	Black African	Tertiary	Salaried (private)	Mother	Yes	Indoor toilet	1	1	Yes	Gas or electric stove	5	12	No	Yes	Yes	40		0	Yes	1	43	1		1	1	1	Yes	7	1	1	No	1
53	1	0	2011	1	0	2	100	99	4	None	28			No	-3	Black African	Tertiary	Unemployed	Partner/husband	No	Private latrine for house/compound	1	2	Yes	Gas or electric stove	1	12.1	No	No	Yes	40		0		1	39	1		2	1	1	Yes	7	1	-2	-2	1
54	1	0	2010	1	0	1	-3	1	1	ZDV	35	796	2420	Yes	38	Black African	Junior secondary	Unemployed	Partner/husband	No	Private latrine for house/compound	1	2	No	Wood-burning stove or open fire	1	9.7	No	Yes	Yes	20		0	Yes	1	40	1		1	1	1	0	6	1	1	No	1
55	1	0	2010	1	0	1	100	1	1	ZDV	31	571.11	400	Yes	40	Black African	Junior secondary	Salaried (private)	You	No	Private latrine for house/compound	1	2	No	No regular means of heating	5	11.3	No	Yes	Yes	20		0	Yes	1		1		1	1	1	Yes	7	1	1	Yes	1
56	1	0	2011	1	0	1	90	1	1	ZDV	21	608.23	19055	Yes	-1	Black African	Junior secondary	Unemployed	Sister	No	Private latrine for house/compound	1	1	No	Gas or electric stove	1	10.2	No	Yes	Yes	20		0	Yes	1	46	1		1	1	1	Yes	6	1	1	No	2
57	1	0	2011	1	0	1	100	1	2	HAART	36	378.47	400	Yes	32	Black African	Junior secondary	Salaried (private)	You	Yes	Shared latrine with other compounds	1	2	Yes	Gas or electric stove	4	12	No	Yes	Yes	40		1	Yes	1	47	3		1	2	2	0	5	1	1	No	1
58	1	0	2010	1	0	1	100	1	1	ZDV	29	466.98	400	Yes	39	Black African	Junior secondary	Salaried (government)	Partner/husband	No	Private latrine for house/compound	1	1	No	Wood-burning stove or open fire	3	11.8	No	Yes	Yes	20		0	Yes	1	41	1		1	1	1	Yes	6	1	1	No	1
59	1	0	2010	1	0	1	100	1	1	ZDV	26	811.61	400	Yes	39	Black African	Tertiary	Student	You	Yes	Indoor toilet	1	1	Yes	Gas or electric stove	5	11.2	No	Yes	Yes	40		0	Yes	1	38	1		1	1	1	Yes	7	1	1	No	1
60	1	0	2012	1	0	1	90	1	1	ZDV	26	633.99	11777	Yes	-1	Black African	Primary	Domestic work (paid)	You	No	Private latrine for house/compound	1	1	No	Wood-burning stove or open fire	4	11.5	No	Yes	Yes	20		0	Yes	1	39	3		1	1	1	0	6	1	1	No	2
61	1	0	2012	1	0	1	100	1	1	ZDV	27	382	5888	Yes	38	Black African	Primary	Unemployed	Partner/husband	Yes	Private latrine for house/compound	1	2	Yes	Kerosine stove	1	10	No	Yes	Yes	40		0	Yes	1	42	1		1	1	1	Yes	7	1	1	No	1
62	1	0	2011	1	0	1	100	1	1	ZDV	31	522.86	617	Yes	-3	Black African	Junior secondary	Salaried (private)	You	No	Indoor toilet	1	1	No	Gas or electric stove	4	11.7	No	Yes	Yes	40		0	Yes	1	39	3		1	1	1	0	2	1	1	No	1
63	1	0	2011	1	0	1	100	1	3	ZDV + HAART	23	390.9	126191	No	39	Black African	Senior secondary	Domestic work (paid)	Partner/husband	Yes	Indoor toilet	1	2	Yes	Gas or electric stove	4	11.4	No	Yes	Yes	40		0	Yes	1	40	1		1	1	1	Yes	7	1	1	No	1
64	1	0	2010	1	0	1	100	1	1	ZDV	21	547.44	5300	Yes	38	Black African	Junior secondary	Unemployed	Aunt	No	Private latrine for house/compound	1	2	No	Gas or electric stove	1	8.9	No	Yes	Yes	40		0	Yes	1	44	1		1	1	1	Yes	6	1	1	No	1
65	1	0	2011	1	0	1	100	1	3	ZDV + HAART	32	387.53	30200	No	-1	Black African	Junior secondary	Unemployed	Partner/husband	Yes	Private latrine for house/compound	1	2	No	Gas or electric stove	1	10.3	No	Yes	Yes	20		0	Yes	1	46	1		1	1	1	0	6	1	1	No	1
66	1	0	2010	1	0	1	90	1	1	ZDV	22	531.07	20600	Yes	37	Black African	Junior secondary	Unemployed	Partner/husband	No	Private latrine for house/compound	1	2	No	Wood-burning stove or open fire	1	10.8	No	Yes	Yes	20		0	Yes	1	39	1		1	1	1	0	7	1	1	No	2
67	1	0	2011	1	0	1	100	1	1	ZDV	21	638.73	21900	No	37	Black African	Junior secondary	Salaried (private)	You	No	Shared latrine with other compounds	1	3	No	Gas or electric stove	4	10.4	No	Yes	Yes	40		0	Yes	1	39	1		1	1	1	Yes	6	0	1	No	1
68	1	0	2010	1	0			1	1	ZDV	27	554.03	2180	Yes	38	Black African	Junior secondary	Salaried (private)	Partner/husband	No	Private latrine for house/compound	1	3	No	Gas or electric stove	4	10.8	No	Yes	Yes	40		0	Yes	1	44	3		1	1	1	0	4	1
69	1	0	2011	1	0	2	100	99	4	None	21			No	39	Black African	Senior secondary	Student	Mother	Yes	Indoor toilet	1	1	Yes	Gas or electric stove	5	13.8	No	No	Yes	40		0		1	40	1		2	1	1	Yes	3	1	-2	-2	1
70	1	0	2011	1	0	1	90	1	3	ZDV + HAART	19	560.2	13490	Yes	41	Black African	Junior secondary	Unemployed	Mother	Yes	Private latrine for house/compound	1	2	No	Wood-burning stove or open fire	1	12.7	No	Yes	Yes	20		0	Yes	1	38	1		1	1	1	Yes	5	0	1	No	2
71	1	0	2011	1	0	1	100	1	3	ZDV + HAART	25	181.26	18620	Yes	41	Black African	Junior secondary	Salaried (private)	You	Yes	Private latrine for house/compound	1	2	No	Gas or electric stove	4	9.5	No	Yes	Yes	40		0	No	1	39	4		1	1	1		4	1	1	No	1
72	1	0	2010	1	0	1	100	1	1	ZDV	21	364.86	617	Yes	39	Black African	Junior secondary	Salaried (private)	You	No	Shared latrine with other compounds	1	3	No	Gas or electric stove	4	8.9	No	Yes	Yes	40		0	Yes	1	45	1		1	1	1	Yes	7	1	1	No	1
73	1	0	2010	1	0	1	100	1	3	ZDV + HAART	28	437.94	400	Yes	-3	Black African	Senior secondary	Unemployed	Partner/husband	Yes	Indoor toilet	1	1	Yes	Gas or electric stove	1	13.2	No	Yes	Yes	40		0	Yes	1	39	1		1	1	1	0	6	1	1	No	2
74	1	0	2011	1	0	1	80	1	2	HAART	36	247.64	7762	No	41	Black African	Tertiary	Salaried (government)	You	Yes	Private latrine for house/compound	1	2	No	Gas or electric stove	2	10.6	No	Yes	Yes	40		0	No	1	40	1		1	1	1	0	4	1	1	No	2
75	1	0	2011	1	0	1	100	1	1	ZDV	23	1012.25	40	No	-3	Black African	Primary	Domestic work (paid)	Partner/husband	No	Shared latrine with other compounds	1	3	No	Gas or electric stove	4	12.3	Yes	Yes	Yes	40		0	Yes	1	45	2		1	1	1	0	3	1	1	No	1	SHE WAS COUGHING AND HAD SOMETHING THAT OBSTRUCTED HER AIRWAY	1
76	1	0	2011	1	0	1	100	1	3	ZDV + HAART	37	136.18	67162	Yes	40	Black African	None	Salaried (private)	You	No	Shared latrine with other compounds	1	2	No	Gas or electric stove	4	9.3	No	Yes	Yes	40		0	No	1	44	3		1	1	1	0	5	1	1	No	1
77	1	0	2010	1	0	1	100	1	1	ZDV	26	247.21	21600	Yes	40	Black African	Junior secondary	Salaried (private)	Partner/husband	No	Shared latrine with other compounds	1	3	No	Gas or electric stove	4	9.1	No	Yes	Yes	40		0	No	1	41	4		1	1	1	0	2	1	1	No	1
78	1	0	2011	1	0	1	100	1	2	HAART	43	650.3	40	Yes	-3	Black African	Primary	Unemployed	You	No	Private latrine for house/compound	1	2	No	Kerosine stove	1	11.6	No	Yes	Yes	40		0	Yes	1	55	1		1	1	1	Yes	7	1	1	Yes	3
79	1	0	2011	1	0	1	90	1	1	ZDV	31	244	40	Yes	-1	Black African	Senior secondary	Unemployed	Partner/husband	No	Private latrine for house/compound	1	2	No	Wood-burning stove or open fire	1	10.9	No	Yes	Yes	20		1	No	1	46	1		1	2	2	0	6	1	1	No	1
80	1	0	2010	1	0	1	100	1	1	ZDV	28	689.5	4840	Yes	38	Black African	Junior secondary	Unemployed	Partner/husband	No	Private latrine for house/compound	1	2	No	Wood-burning stove or open fire	1	10	No	Yes	Yes	20		0	Yes	1	38	1		1	1	1	Yes	7	1	1	No	2
81	1	0	2010	1	0	1	-3	1	1	ZDV	26	384.85	400	Yes	-1	Black African	Primary	Unemployed	Partner/husband	No	Private latrine for house/compound	1	2	No	Wood-burning stove or open fire	1	11.3	No	Yes	Yes	20		0	Yes	1	44	1		1	1	1	Yes	6	1	1	No	1
82	1	0	2010	1	0	1	100	1	1	ZDV	21	784.71	400	Yes	37	Black African	Senior secondary	Unemployed	Mother	No	Private latrine for house/compound	1	2	No	Gas or electric stove	1	9.7	No	Yes	Yes	20		0	Yes	1	42	1		1	1	1	Yes	4	1	1	No	1
83	1	0	2011	1	0	1	100	1	1	ZDV	24	775.51	642	Yes	-3	Black African	Junior secondary	Unemployed	Partner/husband	No	Private latrine for house/compound	1	2	No	Wood-burning stove or open fire	1	12.2	No	Yes	Yes	20		0	Yes	1	38	1		1	1	1	Yes	7	1	1	No	1
84	1	0	2012	1	0	1	100	-1	-1	Unknown	22	393.54	9204	No		Black African	Junior secondary	Unemployed	Mother	No	Private latrine for house/compound	1	2	No	Gas or electric stove	1		No	Yes	Yes	40		0	Yes	1	41	1		1	1	1	0	3	1	1	No	1
85	1	0	2011	1	0	1	100	1	1	ZDV	29	751.96	6166	Yes	-3												11.4	No	Yes	Yes	40		0	Yes	1	40	1		1	1	1	Yes	6	1	1	No	1
86	1	0	2011	1	0	1	80	-1	-1	Unknown	32	337	44147	No	-3	Black African	Senior secondary	Unemployed	Partner/husband	Yes	Indoor toilet	1	1	Yes	Gas or electric stove	1	9.6	No	Yes	Yes	40		0	Yes	1	40	1		1	1	1	Yes	3	0	1	No	2
87	1	0	2010	1	0	1	100	1	1	ZDV	22	549.4	400	Yes	-3	Black African	Senior secondary	Unemployed	Partner/husband	No	Private latrine for house/compound	1	3	No	Gas or electric stove	1	10.5	No	Yes	Yes	40		0	Yes	1	41	4		1	1	1	0	2	1	1	No	2
88	1	0	2012	1	0	1	100	1	3	ZDV + HAART	23	70.85	107152	No	-3	Black African	Junior secondary	Unemployed	Partner/husband	No	Shared latrine with other compounds	1	1	No	Wood-burning stove or open fire	1	8.3	No	Yes	Yes	40		0	No	1	40	1		1	1	1	0	7	1	1	No	2
89	1	0	2011	1	0	1	100	1	3	ZDV + HAART	39	424.82	109648	No	40	Black African	Primary	Domestic work (paid)	Partner/husband	No	Private latrine for house/compound	1	2	No	Gas or electric stove	3	8.9	No	Yes	Yes	40		0	Yes	1	42	1		1	1	1	Yes	7	1	1	No	1
90	1	0	2011	1	0	1	100	1	1	ZDV	22	724.05	122	Yes	40	Black African	Junior secondary	Unemployed	Mother	No	Private latrine for house/compound	1	2	No	Gas or electric stove	3	10	No	Yes	Yes	40		0	Yes	1	46	1		1	1	1	0	5	1	1	No	1
91	1	0	2011	1	0	1	100	1	1	ZDV	23	515.2	40	Yes	-3	Black African	Junior secondary	Unemployed	Partner/husband	No	Private latrine for house/compound	1	2	No	Gas or electric stove	1	12.4	No	Yes	Yes	40		0	Yes	1	40	1		1	1	1	Yes	7	1	1	No	1
92	1	0	2011	1	0	2	100	99		.	30			No	38	Black African	Junior secondary	Unemployed	Partner/husband	No	Private latrine for house/compound	1	2	No	Gas or electric stove	1	10	No	No	Yes	20		0		1	40	1		2	1	1	Yes	7	1	-2	-2	1
93	1	0	2011	1	0	1	90	1	2	HAART	20	176.86	4582	No	-1	Black African	Junior secondary	Unemployed	Partner/husband	No	Private latrine for house/compound	1	1	No	Wood-burning stove or open fire	1	12.5	No	Yes	Yes	20		0	No	1	42	1		1	1	1	0	7	1	1	No	2
94	1	0	2011	1	0	1	100	1	3	ZDV + HAART	29	314.44	9550	Yes	-3	Black African	Tertiary	Salaried (private)	You	No	Private latrine for house/compound	1	3	No	Gas or electric stove	5	10.9	No	Yes	Yes	40		0	Yes	1	46	1		1	1	1	0	6	1	1	No	1
95	1	0	2012	1	0	1	98	1	1	ZDV	26	490.48	562	No	38	Black African	Junior secondary	Unemployed	Partner/husband	No	Private latrine for house/compound	1	2	No	Gas or electric stove	1	10.5	No	Yes	Yes	20		0	Yes	1	43	1		1	1	1	Yes	7	1	1	No	2
96	1	0	2011	1	0	1	100	1	1	ZDV	31	643	490942	No	-3	Black African	Junior secondary	Unemployed	Partner/husband	Yes	Private latrine for house/compound	1	2	Yes	Gas or electric stove	1	10.7	No	Yes	Yes	40		0	Yes	1	41	1		1	1	1	Yes	7	1	1	No	1
97	1	0	2011	1	0	1	80	1	1	ZDV	32	312.91	7604	Yes	38	Black African	Primary	Salaried (private)	You	No	Private latrine for house/compound	1	1	No	Wood-burning stove or open fire	4	10.7	No	Yes	Yes	20		0	Yes	1	41	1		1	1	1	Yes	7	1	1	No	2
98	1	0	2011	1	0	1	100	1	2	HAART	32	312.15	40	Yes	-3	Black African	Senior secondary	Salaried (private)	Partner/husband	Yes	Private latrine for house/compound	1	2	Yes	Gas or electric stove	5	11.6	No	Yes	Yes	40		0	Yes	1	40	1		1	1	1	0	7	1	1	No	3
99	1	0	2012	1	0	1	100	1	1	ZDV	39	430.97	13183	No	37	Black African	Junior secondary	Domestic work (paid)	Partner/husband	Yes	Private latrine for house/compound	1	2	Yes	Gas or electric stove	4	11.2	No	Yes	Yes	20		0	Yes	1	41	1		1	1	1	Yes	7	1	1	No	2
100	1	0	2011	1	0	1	100	1	3	ZDV + HAART	27	282.57	50238	Yes	-3	Black African	Senior secondary	Domestic work (paid)	Brother	Yes	Indoor toilet	1	1	Yes	Gas or electric stove	5	12.1	No	Yes	Yes	40		0	Yes	1	41	3		1	1	1	0	5	1	1	No	1
101	1	0	2011	1	0	1	100	1	1	ZDV	36	426	4520	No	41	Black African	Junior secondary	Salaried (government)	You	Yes	Private latrine for house/compound	1	1	Yes	Gas or electric stove	5	10.7	No	Yes	Yes	40		0	Yes	1	42	1		1	1	1	Yes	7	1	1	No	1
102	1	0	2011	1	0	1	90	1	1	ZDV	38	410.23	363	No	39	Black African	Primary	Domestic work (paid)	You	Yes	Private latrine for house/compound	1	2	Yes	Wood-burning stove or open fire	3	8.5	No	Yes	Yes	20		0	Yes	1	42	1		1	1	1	Yes	6	1	1	No	2
103	1	0	2010	1	0	1	100	1	1	ZDV	23	613.42	400	Yes	39	Black African	Junior secondary	Salaried (private)	You	No	Shared latrine with other compounds	1	3	No	Gas or electric stove	4	11	No	Yes	Yes	40		0	Yes	1	46	1		1	1	1	Yes	6	1	1	No	1
104	1	0	2011	1	0	1	-3	1	1	ZDV	34	570.84	9720	Yes	41	Black African	Tertiary	Self-employed	Partner/husband	Yes	Indoor toilet	1	1	Yes	Gas or electric stove	5	10.8	No	Yes	Yes	40		0	Yes	1	39	3		1	1	1	0	4	1	1	No	3
105	1	0	2011	1	0	1	100	1	1	ZDV	24	471	40738	Yes	-1	Black African	Junior secondary	Salaried (private)	You	Yes	Private latrine for house/compound	1	2	Yes	Gas or electric stove	3	9.5	No	Yes	Yes	20		0	Yes	1	39	1		1	1	1	Yes	7	1	1	No	1
106	1	0	2011	1	0	1	90	1	3	ZDV + HAART	24	283.69	14454	Yes	38	Black African	Tertiary	Unemployed	Brother	Yes	Private latrine for house/compound	1	2	Yes	Kerosine stove	1	8.3	No	Yes	Yes	20		0	Yes	1	39	1		1	1	1	0	7	1	1	No	2
107	1	0	2010	1	0	1	100	1	1	ZDV	21	525.93	610	Yes	40	Black African	Senior secondary	Salaried (private)	You	Yes	Indoor toilet	1	2	Yes	Gas or electric stove	4	10	No	Yes	Yes	40		0	Yes	1	41	1		1	1	1	Yes	6	1	1	No	1
108	1	0	2011	1	0	1	100	1	2	HAART	36	146.41	400	Yes	-1	Black African	Junior secondary	Unemployed	Sister	No	Private latrine for house/compound	1	2	Yes	Wood-burning stove or open fire	1	8.5	No	Yes	Yes	20		0	No	1	55	1		1	1	1	0	6	1	1	No	1
109	1	0	2011	1	0	1	100	1	1	ZDV	30	485.84	3360	Yes	-1	Black African	Junior secondary	Unemployed	Partner/husband	Yes	Indoor toilet	1	2	Yes	Gas or electric stove	1	9.9	No	Yes	Yes	20		0	Yes	1	42	1		1	1	1	Yes	6	1	1	No	2
110	1	0	2011	1	0	1	100	1	1	ZDV	30	406.31	4677	Yes	-3	Black African	Junior secondary	Domestic work (paid)	You	Yes	Shared latrine with other compounds	1	2	Yes	Gas or electric stove	3	11.6	No	Yes	Yes	40		0	Yes	1	39	1		1	1	1	Yes	6	1	1	No	1
111	1	0	2012	1	0	1	100	1	3	ZDV + HAART	37	438.67	120226	No	-3	Black African	Primary	Unemployed	Partner/husband	No	Indoor toilet	1	1	No	Gas or electric stove	1	11.8	No	Yes	Yes	40		0	Yes	1	50	1		1	1	1	0	7	0	1	No	1
112	1	0	2011	1	0	2	100	99	4	None	22			No	-3	Black African	Senior secondary	Unemployed	Other, specify	Yes	Indoor toilet	1	2	Yes	Gas or electric stove	1	11.8	No	No	Yes	40		0		1	41	1		2	1	1	Yes	4	1	-2	-2	1
113	1	0	2011	1	0	2	100	99	4	None	21			No	-3	Black African	Junior secondary	Unemployed	Grandmother	No	Private latrine for house/compound	1	2	No	Gas or electric stove	1	12.2	No	No	Yes	20		0		1	38	1		2	1	1	Yes	7	1	-2	-2	1
114	1	0	2010	1	0	1	100	1	1	ZDV	30	428.33	400	Yes	42	Black African	Junior secondary	Salaried (private)	You	No	Shared latrine with other compounds	1	3	No	Gas or electric stove	4	10.4	No	Yes	Yes	40		0	Yes	1	39	1		1	1	1	Yes	6	1	1	No	1
115	1	0	2011	1	0	1	100	1	1	ZDV	35	219	2454	Yes	40	Black African	Junior secondary	Domestic work (paid)	Partner/husband	No	Private latrine for house/compound	1	3	No	Gas or electric stove	4	10.4	No	Yes	Yes	40		0	No	1	39	3		1	1	1	0	4	1	1	No	1
116	1	0	2011	1	0	2	100	99		.	32			No	-3	Black African	Primary	Salaried (government)	Partner/husband	No	Private latrine for house/compound	1	3	No	Gas or electric stove	5	11.5	No	No	Yes	40		0		1	42	1		2	1	1	Yes	7	1	-2	-2	2
117	1	0	2011	1	0	1	100	1	1	ZDV	39	379.64	6830	Yes	41	Black African	Primary	Domestic work (paid)	You	No	Private latrine for house/compound	1	3	No	Wood-burning stove or open fire	3	12.4	No	Yes	Yes	40		0	Yes	1	39	1		1	1	1	Yes	7	1	1	No	1
118	1	0	2011	1	0	1	90	1	1	ZDV	24	359.3	8951	Yes	-1	Black African	Junior secondary	Unemployed	Partner/husband	No	Private latrine for house/compound	1	9	No	Wood-burning stove or open fire	1	9.4	No	Yes	Yes	20		0	Yes	1	48	1		1	1	1	Yes	6	1	1	No	2
119	1	0	2010	1	0	1	-3	1	1	ZDV	31	669.42	914	Yes	37	Black African	Junior secondary	Unemployed	Partner/husband	No	Private latrine for house/compound	1	2	No	Wood-burning stove or open fire	1	9.2	No	Yes	Yes	20		0	Yes	1	44	1		1	1	1	Yes	7	1	1	No	2
120	1	0	2010	1	0	1	100	1	1	ZDV	26	403.61	25100	No	10	Black African	Junior secondary	Unemployed	Partner/husband	No	Shared latrine with other compounds	1	3	No	Gas or electric stove	1	8.2	No	Yes	Yes	40		0	Yes	1	48	1		1	1	1	Yes	6	1	1	No	1
121	1	0	2010	1	0	1	100	1	1	ZDV	35	800.33	1380	Yes	39	Black African	Primary	Unemployed	Partner/husband	Yes	Shared latrine with other compounds	1	2	No	Kerosine stove	1	8.9	No	Yes	Yes	40		0	Yes	1	52	1		1	1	1	Yes	7	1	1	No	1
122	1	0	2011	1	0	1	100	1	3	ZDV + HAART	26	354.3	3890	Yes	-3	Black African	Junior secondary	Housewife	Partner/husband	Yes	Private latrine for house/compound	1	2	Yes	Gas or electric stove	4	12	No	Yes	Yes	40		0	Yes	1	38	1		1	1	1	0	6	1	1	No	1
123	1	0	2011	1	0	1	-3	1	1	ZDV	26	178.67	40700	Yes	-3	Black African	None	Domestic work (paid)	Partner/husband	No	Private latrine for house/compound	1	3	No	Gas or electric stove	3	10.1	No	Yes	Yes	40		0	No	1	44	1		1	1	1	Yes	2	1	1	No	2
124	1	0	2011	1	0	2	100	99	4	None	21			No	39	Black African	Tertiary	Unemployed	Partner/husband	No	Private latrine for house/compound	1	9	No	Gas or electric stove	1	10.1	No	No	Yes	40		0		1	38	1		2	1	1	Yes	4	1	-2	-2	1
125	1	0	2011	1	0	1	100	1	1	ZDV	33	429.07	501	Yes	-3	Black African	Junior secondary	Salaried (private)	Partner/husband	Yes	Indoor toilet	1	1	Yes	Gas or electric stove	5	11.3	No	Yes	Yes	40		0	Yes	1	39	1		1	1	1	Yes	7	1	1	No	1
126	1	0	2012	1	0	1	100	1	2	HAART	38	183.02		No	-3	Black African	Junior secondary	Unemployed	Grandmother	Yes	Indoor toilet	1	1	Yes	Gas or electric stove	1	9.2	No	Yes	Yes	40		0	No	1	48	1		1	1	1	0	5	1	1	No	1
127	1	0	2010	1	0	1	90	1	1	ZDV	33	613.76	626	Yes	-3	Black African	Tertiary	Salaried (private)	You	Yes	Indoor toilet	1	1	Yes	Gas or electric stove	5	11.3	No	Yes	Yes	40		0	Yes	1	39	3		1	1	1	0	6	1	1	No	2
128	1	0	2010	1	0	1	100	1	1	ZDV	32	600.18	676	Yes	42	Black African	Junior secondary	Unemployed	Mother	No	Private latrine for house/compound	1	2	No	Gas or electric stove	1	9	No	Yes	Yes	40		0	Yes	1	42	1		1	1	1	Yes	7	1	1	No	1
129	1	0	2010	1	0	1	-3	1	1	ZDV	23	569.87	16700	Yes	37	Black African	Junior secondary	Unemployed	Partner/husband	No	Private latrine for house/compound	1	2	Yes	Gas or electric stove	1	9.5	No	Yes	Yes	20		0	Yes	1	39	1		1	1	1	Yes	7	1	1	No	1
130	1	0	2011	1	0	1	100	1	2	HAART	40	937.24	80	Yes	-1	Black African	Junior secondary	Salaried (private)	You	Yes	Private latrine for house/compound	1	2	Yes	Gas or electric stove	5	13.3	No	Yes	Yes	20		0	Yes	1	38	1		1	1	1	0	7	1	1	No	1
131	1	0	2012	1	0	1	90	1	2	HAART	41	406.33	40	Yes	-1	Black African	Junior secondary	Unemployed	Partner/husband	Yes	Private latrine for house/compound	1	2	No	Wood-burning stove or open fire	1		No	Yes	Yes	20		0	Yes	1	39	1		1	1	1	0	7	1	1	Yes	1
132	1	0	2012	1	0	1	100	1	2	HAART	32	586.1	40	Yes	-1	Black African	Junior secondary	Salaried (government)	You	Yes	Private latrine for house/compound	1	2	Yes	Gas or electric stove	4		No	Yes	Yes	20		0	Yes	1	40	1		1	1	1	0	4	1	1	Yes	2
133	1	0	2011	1	0	2	100	99	4	None	20			No	-1	Black African	Senior secondary	Student	Mother	Yes	Private latrine for house/compound	1	2	Yes	Gas or electric stove	1	11.8	No	No	Yes	20		0		1	34	3		2	1	1	0	5	1	-2	-2	1
134	1	0	2011	1	0	2	100	99	4	None	28	1349.31		No	38	Black African	Senior secondary	Self-employed	Partner/husband	Yes	Indoor toilet	1	1	Yes	Gas or electric stove	5	11.7	No	Yes	Yes	40		0	Yes	1	38	1		2	1	1	Yes	7	1	-2	-2	1
135	1	0	2012	1	0	1	100	-1	-1	Unknown	24	790.94	3557	No	-1	Black African	Junior secondary	Unemployed	Partner/husband	Yes	Private latrine for house/compound	1	2	Yes	Gas or electric stove	1	11.9	No	Yes	Yes	40		0	Yes	1	42	4		1	1	1		2	1	1	No	1
136	1	0	2010	1	0	1	90	1	1	ZDV	22	626.41	499	Yes	37	Black African	Junior secondary	Unemployed	Partner/husband	No	Private latrine for house/compound	1	2	No	Wood-burning stove or open fire	-1	12.8	No	Yes	Yes	20		0	Yes	1	40	1		1	1	1	Yes	7	1	1	No	1
137	1	0	2010	1	0	1	100	1	1	ZDV	29	776.77	400	Yes	36	Black African	Primary	Unemployed	You	No	Shared latrine with other compounds	1	3	No	Kerosine stove	3	10	No	Yes	Yes	40		0	Yes	1	45	1		1	1	1	Yes	6	1	1	No	1
138	1	0	2010	1	0	1	100	1	1	ZDV	26	422.37	1460	Yes	37	Black African	Primary	Salaried (private)	You	Yes	Shared latrine with other compounds	1	3	No	Gas or electric stove	4	11.8	No	Yes	Yes	40		0	Yes	1	44	1		1	1	1	Yes	7	1	1	No	1
139	1	0	2010	1	0	1	100	1	1	ZDV	29	495.81	400	Yes	37	Black African	Junior secondary	Housewife	Partner/husband	No	Shared latrine with other compounds	1	2	No	Gas or electric stove	4	9.3	No	Yes	Yes	40		0	Yes	1	40	1		1	1	1	0	6	1	1	No	1
140	1	0	2011	1	0	1	100	1	1	ZDV	43	747.39	40	Yes	41	Black African	Primary	Unemployed	Partner/husband	No	Private latrine for house/compound	1	2	No	Gas or electric stove	1	11.5	No	Yes	Yes	40		0	Yes	1	40	1		1	1	1	Yes	7	1	1	No	1
141	1	0	2011	1	0	1	100	1	1	ZDV	22	566.63	20500	Yes	40	Black African	Senior secondary	Unemployed	Mother	Yes	Private latrine for house/compound	1	2	Yes	Gas or electric stove	1	10.7	No	Yes	Yes	40		0	Yes	1	43	1		1	1	1	Yes	6	1	1	No	2
142	1	0	2011	1	0	1	90	1	1	ZDV	30	787.67	537	Yes	-3	Black African	Junior secondary	Unemployed	Partner/husband	Yes	Private latrine for house/compound	1	2	Yes	Gas or electric stove	1	11.2	No	Yes	Yes	20		0	Yes	1	40	1		1	1	1	Yes	5	1	1	No	2
143	1	0	2010	1	0			99	4	None	23			No	-3	Black African	Senior secondary	Student	You	Yes	Indoor toilet	1	2	Yes	Gas or electric stove	5	12.8	No	No	Yes	40		0		1	40	3		2	1	1	0	3	1
144	1	0	2011	1	0	1	100	1	1	ZDV	26	359.75	81	Yes	-3	Black African	Junior secondary	Self-employed	Partner/husband	Yes	Indoor toilet	1	1	Yes	Gas or electric stove	1	11.8	No	Yes	Yes	40		0	Yes	1	41	1		1	1	1	0	4	1	1	No	1
145	1	0	2011	1	0	1	100	1	1	ZDV	32	477.97	3090	No	39	Black African	Senior secondary	Salaried (government)	You	No	Shared latrine with other compounds	1	2	No	Gas or electric stove	5	11.6	No	Yes	Yes	40		0	Yes	1	40	1		1	1	1	Yes	7	1	1	No	1
146	1	0	2010	1	0			1	1	ZDV	28	478.62	400	Yes	39	Black African	Primary	Unemployed	Mother	No	Private latrine for house/compound	1	2	No	Wood-burning stove or open fire	1	10.8	No	Yes	Yes	20		0	Yes	1	41	1		1	1	1	Yes	7	1
147	1	0	2010	1	0	1	90	1	1	ZDV	28	773.66	400	Yes	38	Black African	Junior secondary	Unemployed	Partner/husband	No	Private latrine for house/compound	1	2	No	Gas or electric stove	1	9.8	No	Yes	Yes	20		0	Yes	1	47	1		1	1	1	Yes	6	1	1	No	2
148	1	0	2010	1	0	1	-3	1	1	ZDV	34	280.04	400	Yes	40	Black African	Primary	Unemployed	Partner/husband	Yes	Private latrine for house/compound	1	2	Yes	Gas or electric stove	1	9.6	No	Yes	Yes	20		0	Yes	1	42	3		1	1	1	0	5	1	1	No	2
149	1	0	2010	1	0	1	100	1	3	ZDV + HAART	27	289.73	21000	Yes	36	Black African	Junior secondary	Domestic work (paid)	You	Yes	Private latrine for house/compound	1	2	Yes	Wood-burning stove or open fire	4	10.7	No	Yes	Yes	20		0	Yes	1	43	1		1	1	1	Yes	7	1	1	No	2
150	1	0	2011	1	0	2	90	99	4	None	20			No	40	Black African	Senior secondary	Unemployed	Partner/husband	No	Private latrine for house/compound	1	2	No	Wood-burning stove or open fire	1	11.3	No	No	Yes	20		0		1	39	1		2	1	1	Yes	7	1	-2	-2	2
151	1	0	2011	1	0	1	100	1	3	ZDV + HAART	36	508.97	11482	Yes	42	Black African	Tertiary	Salaried (private)	Partner/husband	Yes	Shared latrine with other compounds	1	2	Yes	Gas or electric stove	4	12.4	No	Yes	Yes	40		0	Yes	1	41	1		1	1	1	Yes	7	1	1	No	2
152	1	0	2011	1	0	1	100	1	1	ZDV	37	207.82	97723	Yes	41	Black African	Tertiary	Unemployed	Brother	No	Private latrine for house/compound	1	2	No	Gas or electric stove	1	11.5	No	Yes	Yes	40		0	No	1	42	1		1	1	1	0	7	1	1	No	1
153	1	0	2010	1	0	1	100	1	3	ZDV + HAART	37	777.42	400	Yes	40	Black African	Primary	Unemployed	Partner/husband	No	Private latrine for house/compound	1	3	No	Gas or electric stove	1	10.8	No	Yes	Yes	40		0	Yes	1	40	1		1	1	1	0	7	1	1	No	2
154	1	0	2010	1	0	1	100	1	1	ZDV	18	438.04	10100	Yes	39	Black African	Junior secondary	Domestic work (paid)	Father	No	Private latrine for house/compound	1	3	No	Gas or electric stove	4	9.5	No	Yes	Yes	40		0	Yes	1	41	1		1	1	1	Yes	7	1	1	No	2
155	1	0	2011	1	0	1	100	1	1	ZDV	18	498.99	1700	No	-3	Black African	Junior secondary	Unemployed	Partner/husband	Yes	Shared latrine with other compounds	1	3	No	Gas or electric stove	3	10.2	No	Yes	Yes	40		0	Yes	1	41	3		1	1	1	0	2	1	1	No	1
156	1	0	2011	1	0	1	100	1	1	ZDV	20	644.8	40	No	-1	Black African	Junior secondary	Unemployed	Mother	No	Private latrine for house/compound	1	2	No	Wood-burning stove or open fire	1	10.6	No	Yes	Yes	20		0	Yes	1	42	1		1	1	1	Yes	7	0	1	No	2
157	1	0	2011	1	0	1	100	1	3	ZDV + HAART	27	320.28	11220	Yes	-3	Black African	Junior secondary	Unemployed	Partner/husband	Yes	Private latrine for house/compound	1	2	No	Gas or electric stove	1	9.4	No	Yes	Yes	20		0	Yes	1	40	1		1	1	1	0	7	1	1	No	1
158	1	0	2011	1	0	2	100	99	-1	Unknown	23			No	-1	Black African	Tertiary	Student	Partner/husband	Yes	Private latrine for house/compound	1	2	Yes	Gas or electric stove	1	10.6	No	No	Yes	20		0		1	41	1		2	1	1	Yes	7	1	-2	-2	1
159	1	0	2011	1	0	1	100	1	1	ZDV	32	852.84	11482	No	-3	Black African	Junior secondary	Unemployed	You	No	Private latrine for house/compound	1	3	No	Gas or electric stove	3	9.3	No	Yes	Yes	40		0	Yes	1	41	1		1	1	1	Yes	7	1	1	No	1
160	1	0	2010	1	0	1	100	1	1	ZDV	32	277.71	400	Yes	40	Black African	Junior secondary	Unemployed	Brother	Yes	Indoor toilet	1	1	Yes	Gas or electric stove	1	13.3	No	Yes	Yes	40		0	Yes	1	42	3		1	1	1	Yes	7	1	1	No	1
161	1	0	2011	1	0	1	100	1	1	ZDV	25	422.41	10446	Yes	-3	Black African	Senior secondary	Self-employed	Partner/husband	Yes	Private latrine for house/compound	1	1	Yes	Gas or electric stove	5	10.2	No	Yes	Yes	20		0	Yes	1	44	1		1	1	1	Yes	7	1	1	No	2
162	1	0	2010	1	0	1	100	1	1	ZDV	25	651.55	2455	No	40	Black African	Tertiary	Unemployed	Partner/husband	No	Shared latrine with other compounds	1	2	No	Gas or electric stove	1	11.4	No	Yes	Yes	40		0	Yes	1	44	3		1	1	1	0	2	1	1	No	1
163	1	0	2011	1	0	2	100	99		.	43			No	38	Black African	Junior secondary	Housewife	Partner/husband	Yes	Private latrine for house/compound	1	2	Yes	No regular means of heating	1	11.4	No	No	Yes	20		0		1	40	4		2	1	1	Yes	7	1	-2	-2	1
164	1	0	2011	1	0	1	100	1	3	ZDV + HAART	29	392.34	4898	No	38	Black African	Junior secondary	Unemployed	Partner/husband	No	Private latrine for house/compound	1	2	No	Wood-burning stove or open fire	1	9.6	No	Yes	Yes	20		0	Yes	1	40	1		1	1	1	0	7	1	1	No	1
165	1	0	2010	1	0	2	100	99	4	None	37			No	37	Black African	Junior secondary	Salaried (government)	Partner/husband	Yes	Private latrine for house/compound	1	1	Yes	Wood-burning stove or open fire	5	12.4	No	No	Yes	20		0		1	45	1		2	1	1	Yes	7	1	-2	-2	2
166	1	0	2012	1	0	1	100	1	2	HAART	36	291.74	40	Yes	-3	Black African	Junior secondary	Unemployed	Partner/husband	Yes	Indoor toilet	1	1	Yes	Gas or electric stove	1	8.5	No	Yes	Yes	40		0	Yes	1	40	1		1	1	1	0	7	1	1	Yes	1
167	1	0	2011	1	0	1	100	-1	-1	Unknown	27	647.75	10965	No	-1	Black African	Senior secondary	Unemployed	Sister	Yes	Private latrine for house/compound	1	2	Yes	Gas or electric stove	1	11.5	No	Yes	Yes	20		0	Yes	1	41	3		1	1	1	0	2	1	1	No	2
168	1	0	2011	1	0	1	100	1	1	ZDV	27	624.69	17783	Yes	38	Black African	Senior secondary	Unemployed	Partner/husband	No	Private latrine for house/compound	1	2	No	Wood-burning stove or open fire	1	9.9	No	Yes	Yes	20		0	Yes	1	40	1		1	1	1	Yes	5	1	1	No	2
169	1	0	2011	1	0	1	90	1	2	HAART	32	165.13	148000	No	-1	Black African	Senior secondary	Unemployed	Partner/husband	Yes	Indoor toilet	1	2	Yes	Gas or electric stove	1	10.3	No	Yes	Yes	20		0	No	1	48	1		1	1	1	0	6	1	1	No	2
170	1	0	2011	1	0	1	100	1	1	ZDV	29	552.21	1698	Yes	-3	Black African	Tertiary	Self-employed	Partner/husband	Yes	Indoor toilet	1	1	Yes	Gas or electric stove	5	10	No	Yes	Yes	20		0	Yes	1	38	1		1	1	1	Yes	5	1	1	No	1
171	1	0	2011	1	0	1	100	1	1	ZDV	25	343	15100	No	-3	Black African	Senior secondary	Salaried (private)	Partner/husband	Yes	Indoor toilet	1	2	No	Gas or electric stove	4	9.2	No	Yes	Yes	40		0	Yes	1	39	1		1	1	1	Yes	5	1	1	No	2
172	1	0	2011	1	0	1	100	1	1	ZDV	23	802.65	40	Yes	39	Black African	Senior secondary	Self-employed	You	No	Private latrine for house/compound	1	2	Yes	Gas or electric stove	5	11.2	No	Yes	Yes	40		0	Yes	1	43	1		1	1	1	0	7	1	1	Yes	1
173	1	0	2010	1	0	1	100	1	1	ZDV	27	458.6	789	Yes	37	Black African	Junior secondary	Salaried (private)	Partner/husband	Yes	Private latrine for house/compound	1	1	Yes	Gas or electric stove	5	11	No	Yes	Yes	20		0	Yes	1	39	3		1	1	1	0	4	1	1	No	2
174	1	0	2011	1	0	1	100	1	1	ZDV	21	406.99	56	Yes	-3	Black African	Junior secondary	Unemployed	Mother	No	Private latrine for house/compound	1	2	Yes	Wood-burning stove or open fire	1	11.6	No	Yes	Yes	20		0	Yes	1	39	3		1	1	1	0	5	1	1	No	1
175	1	0	2010	1	0	1	90	1	1	ZDV	25	256.72	1110	Yes	38	Black African	Junior secondary	Salaried (private)	Partner/husband	Yes	Private latrine for house/compound	1	2	Yes	Wood-burning stove or open fire	1	10.7	No	Yes	Yes	20		0	Yes	1	39	1		1	1	1	Yes	6	1	1	No	2
176	1	0	2010	1	0	1	90	1	1	ZDV	34	251.72	1230	Yes	36	Black African	Junior secondary	Unemployed	Partner/husband	Yes	Shared latrine with other compounds	1	2	Yes	Gas or electric stove	1	10.9	No	Yes	Yes	20		0	Yes	1	42	3		1	1	1	0	4	1	1	No	2
177	1	0	2011	1	0	1	100	1	1	ZDV	27	602.3	400	Yes	-3	Black African	Senior secondary	Salaried (private)	You	Yes	Private latrine for house/compound	1	2	Yes	Gas or electric stove	5	10.4	No	Yes	Yes	40		0	Yes	1	40	3		1	1	1		3	1	1	No	1
178	1	0	2011	1	0	1	100	1	2	HAART	27	130	646	Yes	-3	Black African	Junior secondary	Unemployed	Sister	No	Private latrine for house/compound	1	2	No	Gas or electric stove	1	8.2	No	Yes	Yes	40		0	No	1	41	1		1	1	1	0	7	1	1	No	2
179	1	0	2010	1	0	1	100	1	1	ZDV	36	385	1020	Yes	36	Black African	Junior secondary	Salaried (private)	You	No	Shared latrine with other compounds	1	2	No	Gas or electric stove	4	10.3	No	Yes	Yes	40		0	Yes	1	41	1		1	1	1	Yes	7	1	1	No	1
180	1	0	2012	1	0	1	100	1	1	ZDV	28	467.3	16163	Yes	-3	Black African	Junior secondary	Unemployed	Partner/husband	No	Private latrine for house/compound	1	3	No	Gas or electric stove	1	10.2	No	Yes	Yes	40		0	Yes	1	44	1		1	1	1	Yes	6	1	1	No	1
181	1	0	2011	1	0	2	90	99	4	None	26			No	-1	Black African	Junior secondary	Unemployed	Partner/husband	Yes	Private latrine for house/compound	1	2	Yes	Wood-burning stove or open fire	1	9.9	No	No	Yes	20		0		1	39	1		2	1	1	Yes	5	1	-2	-2	2
182	1	0	2011	1	0	1	100	1	1	ZDV	28	626.7	4074	No	41	Black African	Junior secondary	Salaried (private)	You	Yes	Shared latrine with other compounds	1	2	No	Gas or electric stove	4	11	No	Yes	Yes	40		0	Yes	1	51	1		1	1	1	Yes	7	1	1	No	1
183	1	0	2011	1	0	2	100	99	4	None	20			No	-3	Black African	Junior secondary	Unemployed	Aunt	No	Indoor toilet	1	1	No	Gas or electric stove	1	10.5	No	No	Yes	40		0		1	38	1		2	1	1	Yes	7	1	-2	-2	1
184	1	0	2011	1	0	1	90	1	2	HAART	28	270.89	160000	No	41	Black African	Senior secondary	Salaried (private)	You	No	Shared latrine with other compounds	1	3	No	Gas or electric stove	4	10.9	No	Yes	Yes	40		0	Yes	1	43	1		1	1	1	Yes	7	1	1	No	2
185	1	0	2011	1	0	1	100	1	1	ZDV	33	442.04	1230	Yes	41	Black African	Junior secondary	Salaried (private)	Partner/husband	Yes	Private latrine for house/compound	1	2	Yes	No regular means of heating	4	9.9	No	Yes	Yes	20		0	Yes	1	39	1		1	1	1	Yes	7	1	1	No	1
186	1	0	2011	1	0	2	80	99	4	None	33			No	-3	Black African	Junior secondary	Unemployed	Mother	No	Private latrine for house/compound	1	2	No	Wood-burning stove or open fire	1	9.8	No	No	Yes	20		0		1	40	3		2	1	1	0	4	1	-2	-2	2
187	1	0	2010	1	0	1	100	1	1	ZDV	24	480	19400	Yes	36	Black African	Primary	Unemployed	Sister	Yes	Private latrine for house/compound	1	1	Yes	Gas or electric stove	1	9.5	No	Yes	Yes	20		0	Yes	1	43	1		1	1	1	Yes	7	1	1	No	2
188	1	0	2011	1	0	1	90	1	1	ZDV	27	496.29	1349	Yes	40	Black African	Senior secondary	Unemployed	Partner/husband	No	Private latrine for house/compound	1	8	No	Wood-burning stove or open fire	1	8.2	No	Yes	Yes	20		0	Yes	1	38	1		1	1	1	Yes	6	0	1	No	2
189	1	0	2010	1	0	1	0	1	2	HAART	38	627.52	400	Yes	40	Black African	Junior secondary	Salaried (private)	You	Yes	Private latrine for house/compound	1	2	Yes	Gas or electric stove	3	13.1	No	Yes	Yes	20		0	Yes	1	41	1		1	1	1	Yes	6	1	1	No	2
190	1	0	2010	1	0	1	100	1	1	ZDV	25	1298.64	645	Yes	37	Black African	Primary	Salaried (government)	You	No	Private latrine for house/compound	1	3	No	Wood-burning stove or open fire	3	11.9	No	Yes	Yes	40		0	Yes	1	42	1		1	1	1	Yes	7	1	1	No	2
191	1	0	2011	1	0	2	100	99	4	None	24			No	-1	Black African	Senior secondary	Salaried (private)	You	Yes	Indoor toilet	1	1	Yes	Gas or electric stove	5	9.1	No	No	Yes	40		0		1	39	3			1	1	0	1	1	-2	-2	1
192	1	0	2010	1	0	1	100	1	1	ZDV	23	418.64	127000	Yes	-3	Black African	Senior secondary	Unemployed	Sister	Yes	Indoor toilet	1	1	Yes	Gas or electric stove	1	11.2	No	Yes	Yes	40		0	Yes	1	40	3		1	1	1		1	1	1	No	2
193	1	0	2011	1	0	2	100	99	4	None	24			No	-3	Black African	Tertiary	Unemployed	Other, specify	Yes	Indoor toilet	1	2	Yes	Gas or electric stove	1	10.9	No	No	Yes	40		0		1	38	1		2	1	1	Yes	4	1	-2	-2	1
194	1	0	2012	1	0	1	80	1	2	HAART	33	248.22	51505	Yes	-3	Black African	Junior secondary	Unemployed	Mother	No	Private latrine for house/compound	1	2	No	Wood-burning stove or open fire	1	11.4	No	Yes	Yes	20		1	No	1	43	1		1	2	2	0	7	1	1	No	2
195	1	0	2011	1	0	1	100	1	1	ZDV	31	48	70160	Yes	-1	Black African	Junior secondary	Housewife	Partner/husband	Yes	Private latrine for house/compound	1	2	Yes	Gas or electric stove	1	6.7	No	Yes	Yes	20		0	No	1	39	1		1	1	1	0	7	1	1	No	1
196	1	0	2010	1	0	1	80	1	2	HAART	23	84.57	400	Yes	37	Black African	Primary	Self-employed	Partner/husband	Yes	Private latrine for house/compound	1	2	Yes	Gas or electric stove	4	6.4	Yes	Yes	Yes	40		0	No	1	38	2		1	1	1		3	1	1	No	2	Participant admitted on 14/05/2011 with a ten-day history of cough,swelling of legs,dizziness and abdominal distension ultra sound scan showed massive pleural effusion-RT side,massive peritoneal collection and pericardial effusion.Participant h	1
197	1	0	2011	1	0	1	80	1	2	HAART	39	352.51	44	Yes	41	Black African	Tertiary	Unemployed	Partner/husband	Yes	Indoor toilet	1	1	Yes	Gas or electric stove	1	10.7	No	Yes	Yes	40		0	Yes	1	45	1		1	1	1	0	7	1	1	No	2
198	1	0	2012	1	0	1	100	1	2	HAART	40	389.13	40	Yes	-3	Black African	Junior secondary	Unemployed	Partner/husband	No	Private latrine for house/compound	1	3	No	Gas or electric stove	1	11.9	No	Yes	Yes	40		0	Yes	1	41	1		1	1	1	0	7	1	1	Yes	1
199	1	0	2011	1	0	1	-3	1	1	ZDV	24	555.45	400	Yes	-1	Black African	Senior secondary	Unemployed	Mother	Yes	Private latrine for house/compound	1	2	No	Gas or electric stove	1	10	No	Yes	Yes	20		0	Yes	1	42	3		1	1	1	0	4	1	1	No	2
200	1	0	2010	1	0	1	80	1	1	ZDV	44	338.43	400	Yes	38	Black African	Primary	Unemployed	Other, specify	Yes	Private latrine for house/compound	1	2	Yes	Gas or electric stove	1	12.5	No	Yes	Yes	40		0	Yes	1	41	1		1	1	1	Yes	7	1	1	Yes	3
201	1	0	2010	1	0	1	90	1	1	ZDV	36	611.17	400	Yes	36	Black African	Primary	Self-employed	You	No	Private latrine for house/compound	1	1	Yes	Wood-burning stove or open fire	4	11.3	No	Yes	Yes	20		0	Yes	1	42	1		1	1	1	Yes	7	1	1	No	2
202	1	0	2011	1	0	1	100	1	3	ZDV + HAART	31	353.88	2951	No	37	Black African	Junior secondary	Salaried (government)	Partner/husband	No	Shared latrine with other compounds	1	3	No	Gas or electric stove	4	8.6	No	Yes	Yes	40		0	Yes	1	41	1		1	1	1	Yes	7	1	1	No	1
203	1	0	2012	1	0	1	100	1	2	HAART	38	432.5	1146	Yes	38	Black African	Primary	Unemployed	Partner/husband	No	Private latrine for house/compound	1	2	No	Wood-burning stove or open fire	1		No	Yes	Yes	20		0	Yes	1	41	1		1	1	1	0	7	1	1	Yes	2
204	1	0	2010	1	0	1	100	1	2	HAART	29	314.86	61100	No	-1	Black African	Senior secondary	Salaried (private)	You	Yes	Private latrine for house/compound	1	2	Yes	Gas or electric stove	5	9.1	No	Yes	Yes	20		1	Yes	1	54	1		1	2	2	Yes	6	1	1	No	1
205	1	0	2011	1	0	1	100	1	1	ZDV	23	850.94	1483	Yes	38	Black African	None	Unemployed	Partner/husband	No	Private latrine for house/compound	1	2	No	Gas or electric stove	1	12.7	No	Yes	Yes	40		0	Yes	1	44	3		1	1	1	0	5	1	1	No	1
206	1	0	2010	1	0	1	100	1	1	ZDV	28	328.81	871	Yes	38	Black African	Junior secondary	Unemployed	Partner/husband	No	Private latrine for house/compound	1	2	No	Gas or electric stove	1	9	No	Yes	Yes	40		0	Yes	1	46	3		1	1	1	0	3	1	1	No	1
207	1	0	2011	1	0	1	100	1	3	ZDV + HAART	26	322.46	18197	No	39	Black African	Senior secondary	Salaried (private)	Sister	Yes	Indoor toilet	1	1	Yes	Gas or electric stove	5	9.9	No	Yes	Yes	40		0	Yes	1	41	1		1	1	1	0	7	1	1	No	1
208	1	0	2010	1	0	1	100	1	1	ZDV	27	448.47	400	No	38	Black African	Senior secondary	Salaried (private)	You	No	Shared latrine with other compounds	1	2	No	Gas or electric stove	5	7.1	No	Yes	Yes	40		0	Yes	1	40	1		1	1	1	Yes	7	1	1	No	2
209	1	0	2011	1	0	1	100	1	1	ZDV	20	255	15887	Yes	37	Black African	Junior secondary	Unemployed	Partner/husband	Yes	Private latrine for house/compound	1	2	Yes	Gas or electric stove	1	10.6	No	Yes	Yes	20		0	Yes	1	42	1		1	1	1	Yes	7	1	1	No	1
210	1	0	2012	1	0	1	100	1	2	HAART	21	722.78	95	Yes	37	Black African	Junior secondary	Unemployed	Grandmother	No	Private latrine for house/compound	1	1	No	Wood-burning stove or open fire	1	11.8	No	Yes	Yes	20		0	Yes	1	45	1		1	1	1	0	6	1	1	Yes	2
211	1	0	2011	1	0	2	100	99	4	None	22			No	37	Black African	Senior secondary	Unemployed	Partner/husband	Yes	Private latrine for house/compound	1	2	No	Wood-burning stove or open fire	1	11.4	No	No	Yes	20		0		1	38	3		2	1	1	0	4	1	-2	-2	2
212	1	0	2011	1	0	1	100	1	2	HAART	36	324.71	40	Yes	42	Black African	Junior secondary	Unemployed	Mother	No	Private latrine for house/compound	1	2	No	Gas or electric stove	1	10.7	No	Yes	Yes	40		0	Yes	1	39	1		1	1	1	0	6	1	1	No	1
213	1	0	2010	1	0	1	100	1	3	ZDV + HAART	19	456.42	8130	Yes	39	Black African	Junior secondary	Unemployed	Mother	Yes	Private latrine for house/compound	1	2	No	Gas or electric stove	1	12.4	No	Yes	Yes	40		0	Yes	1	39	1		1	1	1	0	7	1	1	No	2
214	1	0	2011	1	0	1	100	1	1	ZDV	34	358.51	8451	Yes	-1	Black African	Junior secondary	Self-employed	Partner/husband	Yes	Indoor toilet	1	2	Yes	Gas or electric stove	1	12.3	No	Yes	Yes	20		0	Yes	1	40	3		1	1	1	0	3	1	1	No	2
215	1	0	2011	1	0	1	100	1	3	ZDV + HAART	39	446	40	Yes	41	Black African	Primary	Salaried (private)	You	Yes	Shared latrine with other compounds	1	2	Yes	Gas or electric stove	4	10.2	No	Yes	Yes	40		0	Yes	1	40	1		1	1	1	0	4	1	1	No	1
216	1	0	2011	1	0	1	-3	1	1	ZDV	34	383.16	13183	Yes	-3	Black African	None	Housewife	Partner/husband	Yes	Private latrine for house/compound	1	1	No	Gas or electric stove	1	9.6	No	Yes	Yes	40		0	Yes	1	41	4		1	1	1		3	1	1	No	2
217	1	0	2010	1	0	1	100	1	1	ZDV	22	346.58	983	Yes	-3	Black African	Senior secondary	Salaried (private)	You	Yes	Private latrine for house/compound	1	2	Yes	Gas or electric stove	5	11	No	Yes	Yes	40		0	Yes	1	39	3		1	1	1	0	6	1	1	No	1
218	1	0	2010	1	0	1	-3	1	1	ZDV	34	719.97	549	Yes	37	Black African	Junior secondary	Unemployed	Partner/husband	No	Private latrine for house/compound	1	2	No	Wood-burning stove or open fire	1	7.9	No	Yes	Yes	20		0	Yes	1	40	1		1	1	1	0	7	1	1	No	1
219	1	0	2011	1	0	1	100	1	1	ZDV	21	521.39	5431	Yes	40	Black African	None	Housewife	Partner/husband	No	Private latrine for house/compound	1	3	No	Gas or electric stove	1	9.7	No	Yes	Yes	40		0	Yes	1	46	3		1	1	1	0	3	1	1	No	1
220	1	0	2011	1	0	1	100	1	1	ZDV	31	381.27	7604	No	40	Black African	Junior secondary	Salaried (private)	You	No	Private latrine for house/compound	1	2	No	Gas or electric stove	5	11.5	No	Yes	Yes	40		0	Yes	1	42	1		1	1	1	Yes	7	1	1	No	1
221	1	0	2012	1	0	1	100	1	2	HAART	39	7.32	56474	No	40	Black African	Senior secondary	Salaried (private)	You	Yes	Indoor toilet	1	1	Yes	Gas or electric stove	6	9.5	No	Yes	Yes	40		0	No	1	42	1		1	1	1	0	7	1	1	No	2
222	1	0	2011	1	0	1	100	1	1	ZDV	33	372.02	229	Yes	-1	Black African	Junior secondary	Unemployed	Partner/husband	Yes	Indoor toilet	1	1	Yes	Gas or electric stove	1	10.3	No	Yes	Yes	20		0	Yes	1	40	1		1	1	1	0	6	1	1	No	3
223	1	0	2011	1	0	1	90	1	1	ZDV	24	311.74	45709	Yes	39	Black African	Junior secondary	Unemployed	You	No	Shared latrine with other compounds	1	3	No	Gas or electric stove	4	8.5	No	Yes	Yes	40		0	Yes	1	39	1		1	1	1	Yes	7	1	1	No	1
224	1	0	2010	1	0	1	100	1	1	ZDV	22	567.24	2344	Yes	40	Black African	Senior secondary	Student	Partner/husband	No	Shared latrine with other compounds	1	3	No	Gas or electric stove	5	11.3	No	Yes	Yes	40		0	Yes	1	39	1		1	1	1	Yes	7	1	1	No	1
225	1	0	2011	1	0	2	100	99	4	None	33			No	-1	Black African	Senior secondary	Unemployed	Partner/husband	Yes	Private latrine for house/compound	1	2	Yes	Gas or electric stove	1	11.6	No	No	Yes	20		0		1	41	1		2	1	1	Yes	5	1	-2	-2	1
226	1	0	2012	1	0	1	80	1	2	HAART	32	244.95	977	Yes	-1	Black African	Primary	Unemployed	Partner/husband	No	Private latrine for house/compound	1	9	No	Wood-burning stove or open fire	1	9.5	No	Yes	Yes	20		0	No	1	42	1		1	1	1	0	7	1	1	No	2
227	1	0	2011	1	0	1	100	1	3	ZDV + HAART	35	225.04	44668	Yes	-1	Black African	Junior secondary	Unemployed	Mother	Yes	Private latrine for house/compound	1	2	Yes	Gas or electric stove	1	10.5	No	Yes	Yes	20		0	No	1	41	1		1	1	1	0	4	1	1	No	2
228	1	0	2011	1	0	1	100	1	3	ZDV + HAART	33	337.02	31339	No	41	Black African	None	Salaried (private)	Partner/husband	Yes	Indoor toilet	1	1	Yes	Gas or electric stove	1	9.7	No	Yes	Yes	40		0	Yes	1	42	1		1	1	1	0	7	1	1	No	1
229	1	0	2010	1	0	1	100	1	1	ZDV	20	597.26	10600	Yes	40	Black African	Junior secondary	Unemployed	Partner/husband	No	Shared latrine with other compounds	1	3	No	Gas or electric stove	1	11	No	Yes	Yes	40		0	Yes	1	40	3		1	1	1	0	5	1	1	No	1
230	1	0	2011	1	0	1	100	1	3	ZDV + HAART	23	566.1	1445	Yes	-1	Black African	Tertiary	Unemployed	Mother	Yes	Indoor toilet	1	2	Yes	Gas or electric stove	1	9.5	No	Yes	Yes	20		0	Yes	1	42	1		1	1	1	Yes	6	1	1	No	2
231	1	0	2010	1	0	1	100	1	3	ZDV + HAART	19	213.61	1950	Yes	40	Black African	Senior secondary	Unemployed	Mother	Yes	Private latrine for house/compound	1	2	Yes	Gas or electric stove	1	11.7	No	Yes	Yes	20		0	No	1	39	3		1	1	1	0	5	1	1	No	2
232	1	0	2012	1	0	1	100	1	2	HAART	34	312.54	40	Yes	-3	Black African	Junior secondary	Self-employed	Partner/husband	Yes	Indoor toilet	1	1	Yes	Gas or electric stove	5	10.3	No	Yes	Yes	40		0	Yes	1	41	1		1	1	1	0	4	1	1	No	1
233	1	0	2011	1	0	1	100	1	3	ZDV + HAART	22	180.61	10233	Yes	38	Black African	Senior secondary	Salaried (private)	You	Yes	Indoor toilet	1	1	No	Gas or electric stove	5	11.5	No	Yes	Yes	40		0	No	1	42	1		1	1	1	0	7	1	1	No	2
234	1	0	2012	1	0	1	80	1	2	HAART	31	462.28	40	Yes	-1	Black African	Junior secondary	Unemployed	Sister	Yes	Private latrine for house/compound	1	2	Yes	Gas or electric stove	1	9.6	No	Yes	Yes	20		0	Yes	1	39	1		1	1	1	0	7	1	1	No	2
235	1	0	2012	1	0	1	90	1	2	HAART	31	539.98	40	Yes	-3	Black African	Junior secondary	Salaried (private)	You	Yes	Private latrine for house/compound	1	2	No	Gas or electric stove	4		No	Yes	Yes	20		0	Yes	1	43	1		1	1	1	0	7	1	1	No	2
236	1	0	2010	1	0	1	100	1	1	ZDV	22	369.66	22200	Yes	39	Black African	Senior secondary	Salaried (private)	You	Yes	Shared latrine with other compounds	1	2	Yes	Gas or electric stove	3	13.7	No	Yes	Yes	40		0	Yes	1	40	1		1	1	1	Yes	4	1	1	No	1
237	1	0	2010	1	0	1	100	1	1	ZDV	23	448.27	400	Yes	-1	Black African	Tertiary	Salaried (private)	You	Yes	Indoor toilet	1	1	Yes	Gas or electric stove	4	9.9	No	Yes	Yes	40		0	Yes	1	40	3		1	1	1	0	2	1	1	No	1
238	1	0	2011	1	0	1	90	1	1	ZDV	24	144.61		Yes	-1	Black African	Senior secondary	Unemployed	Mother	Yes	Private latrine for house/compound	1	2	Yes	Wood-burning stove or open fire	1	8.5	No	Yes	Yes	20		0	No	1	42	3		1	1	1		3	1	1	No	2
239	1	0	2011	1	0	1	100	1	2	HAART	33	21.8	10000	Yes	38	Black African	Senior secondary	Salaried (private)	You	Yes	Private latrine for house/compound	1	2	Yes	Gas or electric stove	5	9.8	No	Yes	Yes	40		0	No	1	41	1		1	1	1	0	6	1	1	No	2
240	1	0	2010	1	0	1	100	1	1	ZDV	22	220.85	76400	Yes	39	Black African	Senior secondary	Unemployed	Mother	No	Shared latrine with other compounds	1	2	No	Gas or electric stove	1	11.4	No	Yes	Yes	20		0	No	1	45	1		1	1	1	0	6	1	1	No	1
241	1	0	2011	1	0	1	100	1	1	ZDV	28	280	11220	No	-1	Black African	Junior secondary	Unemployed	Partner/husband	No	Private latrine for house/compound	1	3	No	Gas or electric stove	1	10.1	No	Yes	Yes	20		0	Yes	1	39	3		1	1	1	0	4	1	1	No	1
242	1	0	2010	1	0	1	90	1	1	ZDV	20	451.16	2818	Yes	37	Black African	Primary	Unemployed	Partner/husband	No	Private latrine for house/compound	2	2	No	Wood-burning stove or open fire	1	10.5	No	Yes	Yes	20		0	Yes	1	42	1		1	1	1	Yes	7	1	1	No	3
243	1	0	2011	1	0	1	90	1	1	ZDV	22	765.74	2020	No	-1	Black African	Tertiary	Unemployed	Partner/husband	Yes	Indoor toilet	1	2	Yes	Gas or electric stove	1	9.8	No	Yes	Yes	20		0	Yes	1	39	1		1	1	1	Yes	7	1	1	No	2
244	1	0	2010	1	0	1	80	1	1	ZDV	23	406.66	8280	Yes	38	Black African	Primary	Unemployed	Partner/husband	Yes	Private latrine for house/compound	2	2	Yes	Wood-burning stove or open fire	1	11.7	No	Yes	Yes	20		0	Yes	1	44	1		1	1	1	Yes	6	1	1	No	2
245	1	0	2010	1	0	1	-3	1	1	ZDV	31	412.91	400	Yes	40	Black African	Senior secondary	Self-employed	Partner/husband	Yes	Indoor toilet	1	1	Yes	Gas or electric stove	4	11.3	No	Yes	Yes	40		0	Yes	1	40	1		1	1	1	Yes	6	1	1	No	2
246	1	0	2011	1	0	2	100	99	4	None	20			No	38	Black African	Junior secondary	Unemployed	Partner/husband	Yes	Private latrine for house/compound	1	2	Yes	Wood-burning stove or open fire	1	11.7	No	No	Yes	20		0		1	44	1		2	1	1	Yes	7	1	-2	-2	1
247	1	0	2011	1	0	1	-3	1	1	ZDV	29	279.33	44668	Yes	38	Black African	Senior secondary	Unemployed	Mother	Yes	Indoor toilet	1	1	Yes	Gas or electric stove	1	10.1	No	Yes	Yes	40		0	Yes	1	42	1		1	1	1	Yes	7	1	1	No	2
248	1	0	2010	1	0	1	90	1	1	ZDV	31	345.52	1800	Yes	38	Black African	Junior secondary	Unemployed	You	No	Private latrine for house/compound	1	2	No	No regular means of heating	2	10.2	No	Yes	Yes	40		0	Yes	1	40	1		1	1	1	Yes	7	1	1	No	2
249	1	0	2011	1	0	1	100	1	3	ZDV + HAART	35	254.57	64565	No	-1	Black African	Senior secondary	Salaried (private)	You	Yes	Private latrine for house/compound	1	2	Yes	Gas or electric stove	4	11.4	No	Yes	Yes	20		0	Yes	1	41	1		1	1	1	0	7	1	1	No	1
250	1	0	2010	1	0	1	100	-1	-1	Unknown	39	186.56	22200	No	-3	Black African	Junior secondary	Salaried (private)	You	No	Private latrine for house/compound	1	2	No	Gas or electric stove	4	12.4	No	Yes	Yes	40		0	No	1	41	1		1	1	1	0	4	1	1	No	1
251	1	0	2011	1	0	1	100	1	1	ZDV	24	356.64	5248	Yes	38	Black African	Junior secondary	Unemployed	Partner/husband	No	Indoor toilet	1	2	No	Wood-burning stove or open fire	1	9.2	No	Yes	Yes	40		0	Yes	1	42	1		1	1	1	0	6	1	1	No	2
252	1	0	2010	1	0	1	100	1	1	ZDV	26	410.91	97200	Yes	-3	Black African	Junior secondary	Salaried (private)	You	No	Shared latrine with other compounds	1	2	No	Gas or electric stove	4	11.3	No	Yes	Yes	40		0	Yes	1	39	1		1	1	1	Yes	6	1	1	No	1
253	1	0	2011	1	0	1	100	1	3	ZDV + HAART	24	247	4571	No	10	Black African	None	Self-employed	Partner/husband	No	Shared latrine with other compounds	1	2	No	Gas or electric stove	4	13.1	No	Yes	Yes	40		0	No	1	40	1		1	1	1	0	6	1	1	No	1
254	1	0	2011	1	0	1	100	1	1	ZDV	36	300.04	8511	Yes	40	Black African	Junior secondary	Unemployed	Partner/husband	No	Private latrine for house/compound	1	2	No	Gas or electric stove	1	8.7	No	Yes	Yes	20		0	Yes	1	41	1		1	1	1	Yes	7	1	1	No	1
255	1	0	2012	1	0	1	65	1	2	HAART	30	289.26	437	Yes	-3	Black African	Junior secondary	Unemployed	Partner/husband	Yes	Private latrine for house/compound	1	2	No	Wood-burning stove or open fire	1		No	Yes	Yes	20		0	Yes	1	40	1		1	1	1	0	7	1	1	Yes	3
256	1	0	2011	1	0	1	100	1	1	ZDV	32	1056.62	203	Yes	36	Black African	Senior secondary	Salaried (private)	You	Yes	Private latrine for house/compound	1	2	Yes	Gas or electric stove	5	10.2	No	Yes	Yes	20		0	Yes	1	43	1		1	1	1	Yes	7	1	1	No	2
257	1	0	2011	1	0	1	100	1	1	ZDV	28	112.54	27542	Yes	-3	Black African	Junior secondary	Housewife	You	No	Private latrine for house/compound	1	2	No	Gas or electric stove	4	11.6	No	Yes	Yes	40		0	No	1	39	1		1	1	1	Yes	5	0	1	No	1
258	1	0	2012	1	0	2	100	99	4	None	23			No	-3	Black African	Junior secondary	Salaried (private)	You	Yes	Private latrine for house/compound	1	2	Yes	Gas or electric stove	5	10.9	No	No	Yes	40		0		1	91	1		2	1	1	Yes	3	1	-2	-2	1
259	1	0	2010	1	0	1	-3	1	1	ZDV	28	623.66	400	Yes	38	Black African	Junior secondary	Domestic work (paid)	Partner/husband	Yes	Private latrine for house/compound	1	2	Yes	Gas or electric stove	3	10.3	No	Yes	Yes	20		0	Yes	1	39	2		1	1	1	0	3	1	1	No	1
260	1	0	2010	1	0	1	100	1	1	ZDV	36	680.23	3370	Yes	40	Black African	Junior secondary	Salaried (government)	You	No	Shared latrine with other compounds	1	2	No	Kerosine stove	3	10.8	No	Yes	Yes	40		0	Yes	1	42	1		1	1	1	Yes	7	1	1	No	2
261	1	0	2011	1	0	1	100	1	2	HAART	28	421.44	40	Yes	39	Black African	Senior secondary	Unemployed	Partner/husband	Yes	Private latrine for house/compound	1	2	Yes	Gas or electric stove	1	10.2	No	Yes	Yes	40		0	Yes	1	40	1		1	1	1	0	7	1	1	No	1
262	1	0	2011	1	0	1	100	1	3	ZDV + HAART	23	443.96	3090	No	41	Black African	Senior secondary	Salaried (private)	Grandfather	Yes	Indoor toilet	1	1	Yes	Gas or electric stove	4	10.2	No	Yes	Yes	40		0	Yes	1	41	1		1	1	1	0	7	1	1	No	1
263	1	0	2011	1	0	1	100	1	1	ZDV	33	732.03	2455	No	39	Black African	Primary	Domestic work (paid)	Partner/husband	No	Private latrine for house/compound	1	2	No	Gas or electric stove	4	11.5	No	Yes	Yes	40		0	Yes	1	39	1		1	1	1	Yes	7	1	1	No	1
264	1	0	2010	1	0	2	100	99	4	None	23			No	37	Black African	Senior secondary	Unemployed	Mother	Yes	Private latrine for house/compound	1	2	Yes	Wood-burning stove or open fire	1	11.3	No	No	Yes	20		0		1	41	1			1	1	Yes	7	1	-2	-2	1
265	1	0	2010	1	0	1	100	1	1	ZDV	27	593.9	8440	Yes	40	Black African	Junior secondary	Salaried (private)	Partner/husband	No	Shared latrine with other compounds	1	3	No	Gas or electric stove	4	9.1	No	Yes	Yes	40		0	Yes	1	40	1		1	1	1	Yes	7	1	1	No	1
266	1	0	2011	1	0	1	100	-1	-1	Unknown	22	264.4	251189	No		Black African	Junior secondary	Unemployed	Partner/husband	Yes	Private latrine for house/compound	1	2	No	Gas or electric stove	1	8.1	No	Yes	Yes	40		0	Yes	1	41	3		1	1	1		1	1	1	No	1
267	1	0	2011	1	0	1	100	1	1	ZDV	33	285.65	12303	No	-3	Black African	Tertiary	Salaried (private)	You	Yes	Indoor toilet	1	1	Yes	Gas or electric stove	5	9.1	No	Yes	Yes	40		0	Yes	1	39	3		1	1	1	0	2	1	1	No	1
268	1	0	2010	1	0	1	100	1	1	ZDV	18	281.78	400	Yes	42	Black African	Junior secondary	Unemployed	Mother	No	Private latrine for house/compound	1	3	No	Gas or electric stove	1	10.7	No	Yes	Yes	40		0	Yes	1	38	4		1	1	1		5	1	1	No	1
269	1	0	2010	1	0	1	100	1	3	ZDV + HAART	21	472.98	30800	Yes	40	Black African	Primary	Unemployed	Partner/husband	No	Private latrine for house/compound	1	2	No	Gas or electric stove	4		No	Yes	Yes	40		0	Yes	1	39	1		1	1	1	0	4	1	1	No	1
270	1	0	2011	1	0	1	100	1	1	ZDV	26	413.38	3020	No	41	Black African	Primary	Self-employed	Partner/husband	No	Private latrine for house/compound	1	3	No	Gas or electric stove	4	10.7	No	Yes	Yes	40		0	Yes	1	32	1		1	1	1	Yes	6	1	1	No	1
271	1	0	2011	1	0	1	100	1	1	ZDV	31	203.89	1413	Yes	38	Black African	Junior secondary	Salaried (private)	You	No	Private latrine for house/compound	1	2	No	Wood-burning stove or open fire	3	10.1	No	Yes	Yes	20		0	No	1	40	1		1	1	1	Yes	7	1	1	No	1
272	1	0	2011	1	0	1	100	1	3	ZDV + HAART	28	217.27	16596	No	38	Black African	Junior secondary	Salaried (private)	Mother	Yes	Private latrine for house/compound	1	2	Yes	Gas or electric stove	4	13.5	No	Yes	Yes	40		0	No	1	42	1		1	1	1	0	5	0	1	No	1
273	1	0	2010	1	0			1	1	ZDV	25	203.62	19500	Yes	-3	Black African	Junior secondary	Unemployed	Sister	Yes	Shared latrine with other compounds	1	2	No	Gas or electric stove	1	8.8	No	Yes	Yes	40		0	No	1	41	1		1	1	1	Yes	2
274	1	0	2011	1	0	1	100	1	2	HAART	39	470	40	Yes	-1	Black African	Primary	Unemployed	Father	No	Private latrine for house/compound	3	9	No	Wood-burning stove or open fire	1	10.1	No	Yes	Yes	20		0	Yes	1	42	1		1	1	1	0	5	1	1	No	2
275	1	0	2010	1	0	1	100	1	2	HAART	35	627.42	400	Yes	36	Black African	Tertiary	Salaried (private)	You	Yes	Private latrine for house/compound	1	2	Yes	Gas or electric stove	5	12.3	No	Yes	Yes	40		0	Yes	1	43	1		1	1	1	0	7	1	1	Yes	1
276	1	0	2011	1	0	1	-3	1	1	ZDV	34	589	234	No	41	Black African	Junior secondary	Salaried (private)	You	No	Private latrine for house/compound	1	2	No	Kerosine stove	3	11.2	No	Yes	Yes	40		1	Yes	1	45	1		1	2	2	Yes	7	1	1	No
277	1	0	2010	1	0	1	100	1	1	ZDV	21	601	603	Yes	39	Black African	Junior secondary	Unemployed	Partner/husband	No	Shared latrine with other compounds	1	3	No	Gas or electric stove	1	11.5	No	Yes	Yes	40		0	Yes	1	38	1		1	1	1	0	7	1	1	No	1
278	1	0	2011	1	0	1	100	1	3	ZDV + HAART	33	337	112202	No	38	Black African	Junior secondary	Self-employed	Partner/husband	Yes	Private latrine for house/compound	1	2	Yes	Wood-burning stove or open fire	1	12.2	No	Yes	Yes	20		0	Yes	1	40	1		1	1	1	0	7	1	1	No	2
279	1	0	2011	1	0	2	100	99		.	26			No	40	Black African	Junior secondary	Unemployed	Partner/husband	No	Private latrine for house/compound	1	2	No	Gas or electric stove	4	11	No	No	Yes	40		0		1	39	1		2	1	1	Yes	7	1	-2	-2	2
280	1	0	2010	1	0	1	80	1	3	ZDV + HAART	28	401.14	1047	Yes	38	Black African	Junior secondary	Salaried (private)	You	No	Private latrine for house/compound	1	2	No	Gas or electric stove	4	9.6	No	Yes	Yes	40		0	Yes	1	42	3		1	1	1	0	5	1	1	No	2
281	1	0	2011	1	0	1	100	1	1	ZDV	31	406.04	5012	Yes	38	Black African	None	Salaried (private)	You	No	Private latrine for house/compound	1	2	No	Gas or electric stove	4	8.3	No	Yes	Yes	40		0	Yes	1	40	1		1	1	1	Yes	7	1	1	No	1
282	1	0	2011	1	0	2	100	99		.	19			No	41	Black African	Senior secondary	Unemployed	Aunt	No	Shared latrine with other compounds	1	3	Yes	Gas or electric stove	1	11.1	No	No	Yes	40		0		1	42	1		2	1	1	Yes	5	1	-2	-2	1
283	1	0	2011	1	0	1	100	1	1	ZDV	28	381.66	559	No	38	Black African	Junior secondary	Unemployed	Partner/husband	No	Shared latrine with other compounds	1	2	No	Gas or electric stove	1	11.4	No	Yes	Yes	40		0	Yes	1	41	1		1	1	1	Yes	7	1	1	No	1
284	1	0	2011	1	0	1	-3	1	1	ZDV	34	589	234	No	41	Black African	Junior secondary	Salaried (private)	You	No	Private latrine for house/compound	1	2	No	Kerosine stove	3	11.2	No	Yes	Yes	40		1	Yes	1	45	1		1	2	2	Yes	7	1	1	No
285	1	0	2011	1	0	1	100	1	2	HAART	24	626	82	Yes	41	Black African	Senior secondary	Unemployed	Partner/husband	No	Shared latrine with other compounds	1	2	No	Gas or electric stove	1	10.4	No	Yes	Yes	40		0	Yes	1	38	4		1	1	1		4	1	1	No	1
286	1	0	2011	1	0	1	80	1	1	ZDV	34	501.05	17378	No	-1	Black African	Primary	Unemployed	Partner/husband	No	Private latrine for house/compound	1	2	No	Wood-burning stove or open fire	1	9.3	No	Yes	Yes	20		0	Yes	1	42	1		1	1	1	Yes	7	1	1	No	3
287	1	0	2011	1	0	1	100	1	2	HAART	36	376.27	50	Yes	41	Black African	Junior secondary	Salaried (private)	You	Yes	Indoor toilet	1	2	Yes	Gas or electric stove	5	12.1	No	Yes	Yes	40		0	Yes	1	38	1		1	1	1	0	7	1	1	No	1
288	1	0	2012	1	0	1	100	1	2	HAART	25	148.47	93325	Yes	-3	Black African	Junior secondary	Salaried (private)	You	Yes	Private latrine for house/compound	1	2	Yes	Gas or electric stove	4	8.4	No	Yes	Yes	40		0	No	1	38	1		1	1	1	0	7	1	1	No	3
289	1	0	2011	1	0	1	100	1	1	ZDV	25	409.81	14125	No	41	Black African	Junior secondary	Unemployed	Partner/husband	No	Private latrine for house/compound	1	3	No	Gas or electric stove	3	11.6	No	Yes	Yes	40		0	Yes	1	41	1		1	1	1	Yes	7	1	1	No	2
290	1	0	2011	1	0	2	100	99		.	29			No	41	Black African	Senior secondary	Unemployed	Partner/husband	Yes	Private latrine for house/compound	1	2	No	Gas or electric stove	1	10.6	No	No	Yes	40		0		1	40	3		2	1	1		4	1	-2	-2	1
291	1	0	2010	1	0	1	90	1	1	ZDV	31	611.52	8020	Yes	-3	Black African	Junior secondary	Self-employed	You	Yes	Private latrine for house/compound	1	2	Yes	Gas or electric stove	5	9.2	No	Yes	Yes	20		0	Yes	1	40	1		1	1	1	Yes	6	1	1	No	2
292	1	0	2011	1	0	1	100	1	3	ZDV + HAART	40	403.69	40	Yes	36	Black African	Junior secondary	Unemployed	Partner/husband	Yes	Private latrine for house/compound	1	2	Yes	Gas or electric stove	1	11	No	Yes	Yes	40		0	Yes	1	40	1		1	1	1	0	7	1	1	No	2
293	1	0	2011	1	0	1	100	-1	-1	Unknown	21	445.75	5972	No	-3	Black African	Senior secondary	Unemployed	Partner/husband	No	Private latrine for house/compound	1	2	No	Gas or electric stove	1	11.9	No	Yes	Yes	40		0	Yes	1	40	3		1	1	1		1	1	1	No	1
294	1	0	2010	1	0	1	90	1	3	ZDV + HAART	41	655.15	35200	Yes	37	Black African	Primary	Unemployed	Partner/husband	No	Shared latrine with other compounds	1	3	No	Wood-burning stove or open fire	1	12.9	No	Yes	Yes	20		0	Yes	1	40	1		1	1	1	Yes	7	1	1	No	2
295	1	0	2010	1	0	1	100	1	1	ZDV	23	390.45	9520	Yes	39	Black African	Junior secondary	Unemployed	Mother	No	Shared latrine with other compounds	1	2	No	Gas or electric stove	1	11.8	No	Yes	Yes	40		0	Yes	1	38	1		1	1	1	Yes	7	1	1	No	2
296	1	0	2011	1	0	1	100	1	1	ZDV	41	658.82	89	Yes	-3	Black African	Junior secondary	Domestic work (paid)	Mother	Yes	Indoor toilet	1	1	Yes	Gas or electric stove	4	12.4	No	Yes	Yes	40		0	Yes	1	41	4		1	1	1		3	1	1	No	1
297	1	0	2011	1	0	1	90	1	1	ZDV	33	520.59	14125	Yes	-1	Black African	Junior secondary	Unemployed	Partner/husband	No	Private latrine for house/compound	1	2	No	Wood-burning stove or open fire	1	9.7	No	Yes	Yes	20		0	Yes	1	39	1		1	1	1	Yes	6	1	1	No	2
298	1	0	2010	1	0	1	90	1	1	ZDV	30	448.81	132000	Yes	38	Black African	Junior secondary	Housewife	Partner/husband	Yes	Private latrine for house/compound	1	2	Yes	Gas or electric stove	1	11	No	Yes	Yes	20		0	Yes	1	39	1		1	1	1	Yes	6	1	1	No	1
299	1	0	2012	1	0	1	65	1	2	HAART	36		40	Yes	-3	Black African	Junior secondary	Salaried (private)	You	Yes	Private latrine for house/compound	1	2	Yes	Wood-burning stove or open fire	4		No	No	Yes	20		0		1	38	1		1	1	1	0	7	1	1	No	3
300	1	0	2011	1	0	1	90	1	3	ZDV + HAART	31	416.84	18197	Yes	38	Black African	Junior secondary	Domestic work (paid)	You	Yes	Private latrine for house/compound	1	2	Yes	Wood-burning stove or open fire	4	11.5	No	Yes	Yes	20		0	Yes	1	38	1		1	1	1	0	7	1	1	No	2
301	1	0	2012	1	0	1	90	1	2	HAART	39	475.4	40	Yes	-3	Black African	Primary	Unemployed	Partner/husband	Yes	Indoor toilet	1	2	Yes	Wood-burning stove or open fire	1		No	Yes	Yes	20		1	Yes	1	40	1		1	2	2	0	7	1	1	No	3
302	1	0	2012	1	0	1	65	1	2	HAART	20	577.48	390	Yes	-3	Black African	Senior secondary	Unemployed	Mother	No	Private latrine for house/compound	1	2	No	Wood-burning stove or open fire	1		No	Yes	Yes	20		0	Yes	1	41	1		1	1	1	0	7	1	1	No	2
303	1	0	2012	1	0	1	100	1	3	ZDV + HAART	23	364.88	931	Yes	-3	Black African	Senior secondary	Unemployed	Partner/husband	Yes	Private latrine for house/compound	1	2	Yes	Gas or electric stove	1	10.3	No	Yes	Yes	40		0	Yes	1	40	1		1	1	1	0	6	0	1	No	1
304	1	0	2011	1	0	1	100	1	2	HAART	39	1011.32	400	Yes	41	Black African	Senior secondary	Salaried (private)	You	No	Private latrine for house/compound	1	3	No	Gas or electric stove	4	11.5	No	Yes	Yes	40		0	Yes	1	41	1		1	1	1	0	7	1	1	No	1
305	1	0	2011	1	0	1	100	-1	-1	Unknown	30	205	218776	Yes	-1	Black African	Junior secondary	Salaried (government)	Partner/husband	No	Private latrine for house/compound	1	2	No	No regular means of heating	3	9.1	No	Yes	Yes	20		0	No	1	38	1		1	1	1	0	7	1	1	No	1
306	1	0	2010	1	0	1	100	1	3	ZDV + HAART	26	380.37	400	Yes	38	Black African	Junior secondary	Unemployed	Partner/husband	No	Shared latrine with other compounds	1	2	No	Gas or electric stove	1	8.4	No	Yes	Yes	40		0	Yes	1	40	1		1	1	1	0	6	1	1	No	1
307	1	0	2011	1	0	1	100	1	1	ZDV	26	263.69	141589	No	39	Black African	Junior secondary	Unemployed	Sister	Yes	Shared latrine with other compounds	1	2	Yes	Gas or electric stove	1	10.8	No	Yes	Yes	40		0	Yes	1	43	3		1	1	1		2	1	1	No	1
308	1	0	2011	1	0	1	100	1	2	HAART	33	232	40	Yes	41	Black African	Junior secondary	Unemployed	Partner/husband	No	Private latrine for house/compound	1	2	No	Gas or electric stove	1	9.8	No	Yes	Yes	40		0	No	1	39	1		1	1	1	Yes	7	1	1	No	1
309	1	0	2011	1	0	1	90	1	1	ZDV	22	268	28582	No	-1	Black African	Junior secondary	Unemployed	Partner/husband	No	Private latrine for house/compound	1	2	No	Wood-burning stove or open fire	1	9.9	No	Yes	Yes	20		0	Yes	1	44	1		1	1	1	0	6	1	1	No	1
310	1	0	2010	1	0	1	100	1	1	ZDV	28	351.19	400	Yes	39	Black African	Senior secondary	Salaried (private)	Partner/husband	Yes	Private latrine for house/compound	1	1	Yes	Gas or electric stove	5	6.8	No	Yes	Yes	20		1	Yes	1	42	1		1	2	2	Yes	7	1	1	No	2
311	1	0	2011	1	0	1	100	1	1	ZDV	26	409.69	52481	Yes	-3	Black African	Primary	Unemployed	Partner/husband	Yes	Private latrine for house/compound	1	2	Yes	Gas or electric stove	1	9.5	No	Yes	Yes	40		0	Yes	1	40	1		1	1	1	Yes	7	1	1	No	1
312	1	0	2010	1	0	1	80	1	2	HAART	23	374.76	400	Yes	36	Black African	Senior secondary	Unemployed	Sister	No	Private latrine for house/compound	1	2	No	Gas or electric stove	3	10.3	No	Yes	Yes	40		0	Yes	1	40	1		1	1	1	0	5	1	1	No	1
313	1	0	2010	1	0	1	-3	1	3	ZDV + HAART	29	235.59	418	Yes	38	Black African	Junior secondary	Unemployed	Mother	Yes	Private latrine for house/compound	1	2	Yes	Wood-burning stove or open fire	1	11.4	No	Yes	Yes	20		0	No	1	40	3		1	1	1	0	6	1	1	No	1
314	1	0	2010	1	0	1	100	1	1	ZDV	28	351.19	400	Yes	39	Black African	Senior secondary	Salaried (private)	Partner/husband	Yes	Private latrine for house/compound	1	1	Yes	Gas or electric stove	5	6.8	No	Yes	Yes	20		1	Yes	1	42	1		1	2	2	Yes	7	1	1	No	2
315	1	0	2011	1	0	1	100	1	3	ZDV + HAART	30	365.96	12023	Yes	-3	Black African	Senior secondary	Unemployed	Mother	No	Private latrine for house/compound	1	2	No	Gas or electric stove	1	11.5	No	Yes	Yes	40		0	Yes	1	41	1		1	1	1	Yes	7	1	1	No	2
316	1	0	2012	1	0	1	100	1	1	ZDV	36	546.91	6790	No	-3	Black African	Primary	Unemployed	Partner/husband	No	Shared latrine with other compounds	1	3	No	Wood-burning stove or open fire	1	10.6	No	Yes	Yes	40		0	Yes	1	44	1		1	1	1	Yes	6	1	1	No	1
317	1	0	2011	1	0	1	100	1	1	ZDV	33	513	34673	No	41	Black African	Junior secondary	Self-employed	You	Yes	Private latrine for house/compound	1	2	No	Gas or electric stove	5	10.9	No	Yes	Yes	40		0	Yes	1	39	1		1	1	1	Yes	7	1	1	No	1
318	1	0	2010	1	0	1	100	1	1	ZDV	34	597.16	1350	Yes	37	Black African	Junior secondary	Unemployed	Partner/husband	No	Private latrine for house/compound	1	2	No	Wood-burning stove or open fire	1	11.8	No	Yes	Yes	20		0	Yes	1	41	1		1	1	1	Yes	7	1	1	No	1
319	1	0	2011	1	0	1	100	1	1	ZDV	24	452.55	19498	Yes	-1	Black African	Junior secondary	Unemployed	Partner/husband	No	Shared latrine with other compounds	1	2	No	Wood-burning stove or open fire	1	11.1	No	Yes	Yes	20		0	Yes	1	29	1		1	1	1	Yes	7	1	1	No	1
320	1	0	2012	1	0	1	90	1	2	HAART	39	475.4	40	Yes	-3	Black African	Primary	Unemployed	Partner/husband	Yes	Indoor toilet	1	2	Yes	Wood-burning stove or open fire	1		No	Yes	Yes	20		1	Yes	1	40	1		1	2	2	0	7	1	1	No	3
321	1	0	2010	1	0	1	90	1	1	ZDV	23	895.86	15488	Yes	37	Black African	Junior secondary	Unemployed	Partner/husband	Yes	Private latrine for house/compound	1	2	No	Wood-burning stove or open fire	1	9.5	No	Yes	Yes	20		0	Yes	1	42	1		1	1	1	Yes	6	1	1	No	2
322	1	0	2011	1	0	1	100	1	1	ZDV	27	459.35	158866	No	36	Black African	Junior secondary	Salaried (private)	You	Yes	Private latrine for house/compound	1	2	Yes	Gas or electric stove	5	10.2	No	Yes	Yes	20		1	Yes	1	46	1		1	2	2	Yes	7	1	1	No	1
323	1	0	2011	1	0	1	90	1	1	ZDV	28	332	1585	Yes	38	Black African	Primary	Unemployed	Partner/husband	No	Private latrine for house/compound	1	2	No	Wood-burning stove or open fire	1	9.3	No	Yes	Yes	20		0	Yes	1	42	1		1	1	1	Yes	7	1	1	No	2
324	1	0	2011	1	0	1	100	1	3	ZDV + HAART	30	347	19498	Yes	-1	Black African	Junior secondary	Unemployed	You	Yes	Private latrine for house/compound	1	2	Yes	Gas or electric stove	3	7.9	No	Yes	Yes	20		0	Yes	1	43	1		1	1	1	0	7	1	4	No	2
325	1	0	2012	1	0	1	80	1	2	HAART	33	248.22	51505	Yes	-3	Black African	Junior secondary	Unemployed	Mother	No	Private latrine for house/compound	1	2	No	Wood-burning stove or open fire	1	11.4	No	Yes	Yes	20		1	No	1	43	1		1	2	2	0	7	1	1	No	2
326	1	0	2011	1	0	1	100	1	2	HAART	30	415.89	4266	Yes	-1	Black African	Junior secondary	Unemployed	Partner/husband	No	Private latrine for house/compound	1	2	No	Wood-burning stove or open fire	1	11.1	No	Yes	Yes	20		0	Yes	1	40	1		1	1	1	0	7	1	1	No	1
327	1	0	2011	1	0	1	100	1	3	ZDV + HAART	20	292.74	30976	Yes	38	Black African	Junior secondary	Unemployed	Mother	Yes	Private latrine for house/compound	1	2	Yes	Gas or electric stove	1	10.4	No	Yes	Yes	20		0	Yes	1	32	1		1	1	1	0	7	1	1	No	2
328	1	0	2012	1	0	1	80	1	2	HAART	32	399	40	Yes	-1	Black African	Junior secondary	Unemployed	Partner/husband	No	Private latrine for house/compound	1	2	No	Wood-burning stove or open fire	1		No	Yes	Yes	20		0	Yes	1	41	1		1	1	1	0	7	1	1	No	2
329	1	0	2012	1	0	1	85	1	1	ZDV	38	200.44	25119	No	-1	Black African	Junior secondary	Salaried (government)	You	Yes	Private latrine for house/compound	1	2	Yes	Gas or electric stove	5	10.3	No	Yes	Yes	20		0	No	1	39	3		1	1	1	0	3	1	1	No	2
330	1	0	2011	1	0	1	100	1	3	ZDV + HAART	27	356.44	128825	Yes	-3	Black African	Junior secondary	Salaried (private)	Partner/husband	No	Private latrine for house/compound	1	3	No	Gas or electric stove	4	9	No	Yes	Yes	40		0	Yes	1	39	1		1	1	1	0	7	1	1	No	1
331	1	0	2010	1	0	1	100	1	1	ZDV	21	670.62	3230	Yes	37	Black African	Senior secondary	Student	Sister	Yes	Private latrine for house/compound	1	2	No	Gas or electric stove	5	12.6	No	Yes	Yes	40		0	Yes	1	42	1		1	1	1	Yes	6	1	1	No	1
332	1	0	2011	1	0	1	100	1	3	ZDV + HAART	29	341.31	114057	Yes	41	Black African	Junior secondary	Salaried (private)	Partner/husband	Yes	Private latrine for house/compound	1	2	Yes	Gas or electric stove	5	9.8	No	Yes	Yes	40		0	Yes	1	40	1		1	1	1	0	5	1	1	No	1
333	1	0	2011	1	0	1	100	1	3	ZDV + HAART	30	971	59024	No	41	Black African	Junior secondary	Unemployed	Partner/husband	Yes	Private latrine for house/compound	1	2	Yes	Gas or electric stove	1	10.9	No	Yes	Yes	40		0	Yes	1	40	1		1	1	1	0	7	1	1	No	1
334	1	0	2011	1	0	1	100	1	3	ZDV + HAART	32	259	15488	Yes	-3	Black African	Junior secondary	Salaried (government)	You	No	Private latrine for house/compound	1	2	No	Gas or electric stove	4	9.8	No	Yes	Yes	40		0	Yes	1	40	1		1	1	1	0	7	1	1	No	1
335	1	0	2012	1	0	1	100	1	1	ZDV	19	377.91	25704	No	-3	Black African	Junior secondary	Unemployed	Partner/husband	No	Private latrine for house/compound	1	2	No	Gas or electric stove	1	12.3	No	Yes	Yes	40		0	Yes	1	39	1		1	1	1	Yes	3	1	1	No	1
336	1	0	2011	1	0	1	100	1	1	ZDV	27	459.35	158866	No	36	Black African	Junior secondary	Salaried (private)	You	Yes	Private latrine for house/compound	1	2	Yes	Gas or electric stove	5	10.2	No	Yes	Yes	20		1	Yes	1	46	1		1	2	2	Yes	7	1	1	No	1
337	1	0	2012	1	0	1	85	1	2	HAART	35	604.99	40	Yes	36	Black African	Primary	Unemployed	Partner/husband	No	Private latrine for house/compound	1	9	No	Wood-burning stove or open fire	1	10.1	No	Yes	Yes	20		0	Yes	1	43	1		1	1	1	0	7	1	1	No	2
338	1	0	2011	1	0			0	4	None	20			No	38	Black African	Tertiary	Student	Mother	Yes	Private latrine for house/compound	1	1	Yes	Gas or electric stove	5	13.2	No	No	Yes	20		0		1	38	4			1	1	0	4	1
339	1	0	9999	1	0	1	100	1	1	ZDV	32	450.85	30976	No	-3	Black African	Senior secondary	Salaried (private)	You	Yes	Indoor toilet	1	1	Yes	Gas or electric stove	5	11.8	No	Yes	Yes	40		0	Yes	1	39	1		1	1	1	Yes	6	1	1	No	1
340	1	0	2011	1	0	1	70	1	1	ZDV	26	269.4	14454	No	-3	Black African	Junior secondary	Unemployed	Partner/husband	Yes	Private latrine for house/compound	1	2	No	No regular means of heating	1	8.1	No	Yes	Yes	20		0	Yes	1	29	1		1	1	1	Yes	7	1	1	No	3
341	1	0	2010	1	0			1	1	ZDV	22	423.87	29600	Yes	39	Black African	Senior secondary	Salaried (private)	1	No	Private latrine for house/compound	1	3	No	Gas or electric stove	4	8.6	No	Yes	Yes	40		0	Yes	1	40	3		1	1	1	0	4
342	1	0	2011	1	0	1	100	1	1	ZDV	31	303	74131	Yes	-1	Black African	Junior secondary	Unemployed	Partner/husband	Yes	Private latrine for house/compound	1	2	No	Wood-burning stove or open fire	1	9.4	No	Yes	Yes	20		0	Yes	1	38	1		1	1	1	Yes	7	1	1	No	1
343	1	0	2012	1	0	1	70	1	2	HAART	40	295.19	40	Yes	-1	Black African	Junior secondary	Housewife	Partner/husband	Yes	Private latrine for house/compound	1	2	Yes	Gas or electric stove	1		No	Yes	Yes	20		0	Yes	1	39	1		1	1	1	0	7	1	1	No	2
344	1	0				1	100	1	2	HAART	30	528.1	40	Yes		Black African	Junior secondary	Unemployed	Partner/husband	No	Shared latrine with other compounds	1	2	No	Gas or electric stove	1	6.8	Yes	Yes	No	40			Yes	1		2		1				1	1	1	No	1	NIL	-1
345	1	0	2010	1	0	1	100	1	1	ZDV	30	397.33	400	Yes	40	Black African	Tertiary	Student	Sister	Yes	Indoor toilet	1	1	Yes	Gas or electric stove	1	11.1	No	Yes	Yes	40		0	Yes	1	37	1		1	1	1	0	7	1	1	No	1
346	1	0				1	100	1	2	HAART	32	342.14	40	Yes		Black African	Junior secondary	Salaried (private)	You	No	Shared latrine with other compounds	1	3	No	Gas or electric stove	4	12	No	Yes	No	40			Yes	1		3		1				1	1	1	No	1
347	1	0	2011	1	0	1	90	1	1	ZDV	28	661.86	400	Yes	-3	Black African	Junior secondary	Housewife	You	No	Private latrine for house/compound	1	2	No	Wood-burning stove or open fire	5	10.8	No	Yes	Yes	20		1	Yes	1	35	1		1	2	2	Yes	6	1	1	No	2
348	1	0	2011	1	0	1	100	1	1	ZDV	23	387	407	Yes	-1	Black African	Senior secondary	Unemployed	Mother	No	Private latrine for house/compound	1	2	No	Wood-burning stove or open fire	1	9.4	No	Yes	Yes	20		0	Yes	1	46	3		1	1	1		2	1	1	No	1
349	1	0				2	100	99	4	None	26			No		Black African	Senior secondary	Unemployed	Partner/husband	No	Private latrine for house/compound	1	3	No	Gas or electric stove	1	9.2	No	No	No	40				1		3						1	1	-2	-2	1
350	1	0	2010	1	0	1	100	1	3	ZDV + HAART	36	369.86	5840	Yes		Black African	Senior secondary	Salaried (government)	You	No	Private latrine for house/compound	1	3	No	Gas or electric stove	5	10.9	No	Yes	Yes	40		0	Yes	1	43	1		1	1	1	0	7	1	1	No	1
351	1	0	2011	1	0	2	100	0	4	None	25		400	No	36	Black African	Tertiary	Student	Mother	Yes	Indoor toilet	1	1	Yes	Gas or electric stove	1	10.7	No	No	Yes	20		0		1	36	1			1	1	Yes	7	1	-2	-2	1
352	1	0				2	100	99	4	None	21	915	400	No		Black African	Junior secondary	Unemployed	Brother	Yes	Private latrine for house/compound	1	2	Yes	Gas or electric stove	1	12	No	Yes	No	40			Yes	1		3						1	1	-2	-2	1
353	1	0	2012	1	0	1	80	1	3	ZDV + HAART	23	329.23	6310	No	-1	Black African	Junior secondary	Unemployed	Partner/husband	Yes	Private latrine for house/compound	1	2	Yes	Wood-burning stove or open fire	1	10.6	No	Yes	Yes	20		0	Yes	1	37	1		1	1	1	0	6	1	1	No	3
354	1	0	2011	1	0	1	100	1	1	ZDV	19	297.27	1950	No	-1	Black African	Senior secondary	Unemployed	Father	Yes	Private latrine for house/compound	1	2	Yes	Gas or electric stove	1	9.4	No	Yes	Yes	20		0	Yes	1	37	3		1	1	1	0	6	1	1	No	1
355	1	0		0	1	1	100	1	2	HAART	23	190.81	3020	No		Black African	Junior secondary	Unemployed	Partner/husband	No	Indoor toilet	1	3	No	Gas or electric stove	3	9.6	No	Yes	Yes	40		0	No	1	41	1		1	1	1	0	7	1	1	No	1
356	1	0	2011	1	0	1	90	1	1	ZDV	30	458.16	4450	No	40	Black African	Senior secondary	Self-employed	You	Yes	Private latrine for house/compound	1	2	Yes	Gas or electric stove	4	11.7	No	Yes	Yes	20		0	Yes	1	36	1		1	1	1	Yes	5	1	1	No	2
357	1	0	2010	1	0	1	100	1	1	ZDV	30	744.55	7670	Yes	38	Black African	None	Salaried (private)	Father	No	Private latrine for house/compound	1	2	No	Gas or electric stove	4	11.4	No	Yes	Yes	40		0	Yes	1	37	1		1	1	1	Yes	7	1	1	No	1
358	1	0	2010	1	0	1	100	1	1	ZDV	34	374.66	400	Yes	38	Black African	Tertiary	Salaried (private)	Partner/husband	Yes	Indoor toilet	1	1	Yes	Gas or electric stove	6	11.1	No	Yes	Yes	40		0	Yes	1	36	1		1	1	1	Yes	7	1	1	No	1
359	1	0	2011	1	0	2	100	99	4	None	31			No		Black African	Senior secondary	Salaried (private)	Partner/husband	No	Shared latrine with other compounds	1	3	Yes	Gas or electric stove	5	9.6	No	No	Yes	40		0		1	39	3		2	1	1		1	1	-2	-2	1
360	1	0	2010	1	0	1	100	1	1	ZDV	35	645.56	489	Yes	-3	Black African	Primary	Self-employed	Partner/husband	No	Private latrine for house/compound	1	3	Yes	Gas or electric stove	5	10.9	No	Yes	Yes	40		0	Yes	1	37	1		1	1	1	Yes	3	1	1	No	1
361	1	0	2010	1	0			1	3	ZDV + HAART	32	494.5	10715	Yes	41	Black African	Junior secondary	Domestic work (paid)	You	Yes	Private latrine for house/compound	1	2	Yes	Gas or electric stove	4	11.6	No	Yes	Yes	40		0	Yes	1	36	1		1	1	1	0	7	1
362	1	0	2011	1	0	1	100	-1	-1	Unknown	24	253.14	12023	Yes	-1	Black African	Senior secondary	Student	Sister	Yes	Indoor toilet	1	1	Yes	Gas or electric stove	5	10.8	No	Yes	Yes	40		0	Yes	1	43	4		1	1	1		1	1	1	No	1
363	1	0		0	1	1	100	1	1	ZDV	33	534	741	Yes		Black African	Junior secondary	Salaried (private)	You	No	Private latrine for house/compound	1	3	No	Gas or electric stove	4	9.7	No	Yes	Yes	40		0	Yes	1	38	3		1	1	1	0	2	1	1	No	1
364	1	0	2010	1	0	1	90	1	1	ZDV	25	422.25	617	No	-3	Black African	Tertiary	Salaried (private)	You	Yes	Indoor toilet	1	1	Yes	Gas or electric stove	5	9.6	No	Yes	Yes	20		0	Yes	1	53	1		1	1	1	Yes	4	1	1	No	2
365	1	0				1	100	1	1	ZDV	32	152.72	6900	Yes		Black African	Junior secondary	Domestic work (paid)	You	No	Private latrine for house/compound	1	2	No	Gas or electric stove	5	9.7	No	Yes	No	40			No	1		3		1				1	0	1	No	2
366	1	0	2012	1	0	1	90	1	2	HAART	28	211.99	40	Yes	-3	Black African	Tertiary	Unemployed	Partner/husband	Yes	Indoor toilet	1	1	Yes	Gas or electric stove	1		No	Yes	Yes	40		0	No	1	36	1		1	1	1	0	7	1	1	No	2
367	1	0		0	1	1	100	1	2	HAART	40	212.32	40	Yes		Black African	Junior secondary	Unemployed	Partner/husband	No	Private latrine for house/compound	1	2	No	Gas or electric stove	1		No	Yes	Yes	20		0	No	1	43	1		1	1	1	0	7	1	1	No	1
368	1	0				1	100	1	4	None	34	77.61	10500	No		Black African	Tertiary	Salaried (private)	You	Yes	Private latrine for house/compound	1	2	Yes	Gas or electric stove	5	9.8	No	Yes	No	40			No	0		4		1				1	1	1	No	1
369	1	0		0	1	1	100	1	1	ZDV	30	461.25	10233	Yes		Black African	Junior secondary	Unemployed	Brother	No	Private latrine for house/compound	1	2	No	Wood-burning stove or open fire	1	11.3	No	Yes	Yes	20		0	Yes	1	38	1		1	1	1	Yes	7	1	1	No	1
370	1	0				2	100	99	4	None	24	853.23		No		Black African	Tertiary	Unemployed	Father	Yes	Indoor toilet	1	1	Yes	Gas or electric stove	1	8	No	Yes	No	40			Yes	1		4						1	1	-2	-2	1
371	1	0	2011	1	0	1	100	1	2	HAART	30	444	40	Yes	-3	Black African	Junior secondary	Self-employed	Partner/husband	Yes	Indoor toilet	1	1	Yes	Gas or electric stove	5	12.8	No	Yes	Yes	40		0	Yes	1	36	1		1	1	1	0	6	1	1	No	1
372	1	0				1	-3	1	1	ZDV	18	692.59	74100	No		Black African	Junior secondary	Unemployed	Mother	Yes	Indoor toilet	1	1	Yes	Gas or electric stove	1	9.7	No	Yes	No	40			Yes	1		3		1				1	1	0	No	1
373	1	0				1	100	1	2	HAART	19	55.46	83176	Yes		Black African	Senior secondary	Unemployed	Partner/husband	No	Shared latrine with other compounds	1	2	No	Gas or electric stove	1	9.9	No	Yes	No	40			No	1		4		1				1	1	1	No	2
374	1	0	2012	1	0	1	100	1	1	ZDV	27	151.58	270	Yes	-3	Black African	Senior secondary	Unemployed	Partner/husband	Yes	Shared latrine with other compounds	1	2	Yes	Gas or electric stove	1		No	Yes	Yes	40		0	No	1	36	1		1	1	1	0	7	1	1	No	2
375	1	0				1	100	1	2	HAART	25	543.81	22342	No		Black African	Senior secondary	Unemployed	Partner/husband	No	Private latrine for house/compound	1	2	No	Gas or electric stove	1		No	Yes	No	40			Yes	0		4		1				1	1	1	No	1
376	1	0		0	1	1	100	1	3	ZDV + HAART	31	123.12	69183	Yes		Black African	Junior secondary	Domestic work (paid)	You	No	Private latrine for house/compound	1	2	No	Wood-burning stove or open fire	3	9.2	No	Yes	Yes	20		0	No	1	37	1		1	1	1	0	7	1	1	No	1
377	1	0	2010	1	0	1	100	1	2	HAART	29	314.86	61100	No	-1	Black African	Senior secondary	Salaried (private)	You	Yes	Private latrine for house/compound	1	2	Yes	Gas or electric stove	5	9.1	No	Yes	Yes	20		1	Yes	1	54	1		1	2	2	Yes	6	1	1	No	1
378	1	0	2011	1	0	1	100	1	1	ZDV	24	529.8	2370	No	41	Black African	Senior secondary	Unemployed	Mother	Yes	Private latrine for house/compound	1	2	No	Gas or electric stove	1	7.7	No	Yes	Yes	40		0	Yes	1	35	1		1	1	1	Yes	4	1	1	No	1
379	1	0				1	100	1	1	ZDV	27	294.82	6350	Yes		Black African	Senior secondary	Salaried (government)	You	No	Shared latrine with other compounds	1	2	No	Gas or electric stove	5	8.8	No	Yes	No	40			Yes	1		3		1				1	1	1	No	1
380	1	0	2010	1	0	1	100	1	1	ZDV	25	605.57	1030	Yes	-1	Black African	Senior secondary	Salaried (government)	You	Yes	Indoor toilet	1	1	Yes	Gas or electric stove	5	9.8	No	Yes	Yes	20		0	Yes	0		1		1	1	1	Yes	5	1	1	No	1
381	1	0	2011	1	0	1	100	1	3	ZDV + HAART	24	249	28840	Yes	36	Black African	Junior secondary	Unemployed	Sister	No	Private latrine for house/compound	1	3	No	Gas or electric stove	1	8.9	No	Yes	Yes	40		0	No	1	35	1		1	1	1	0	7	1	1	No	2
382	1	0	2011	1	0	1	100	1	1	ZDV	27	280.16	1514	Yes	41	Black African	Junior secondary	Unemployed	Partner/husband	Yes	Indoor toilet	1	1	Yes	Gas or electric stove	1	10	No	Yes	Yes	40		0	Yes	1	36	1		1	1	1	0	6	1	1	No	1
383	1	0	2012	1	0	1	90	1	2	HAART	31	419.27	344	Yes	-1	Black African	Junior secondary	Unemployed	Partner/husband	Yes	Private latrine for house/compound	1	2	No	Wood-burning stove or open fire	1		No	Yes	Yes	20		0	Yes	1	37	1		1	1	1	0	7	1	1	No	2
384	1	0	2011	1	0	1	80	-1	-1	Unknown	26	524	17255	Yes	-1	Black African	Senior secondary	Unemployed	Partner/husband	Yes	Private latrine for house/compound	1	2	Yes	Gas or electric stove	1	11.5	No	Yes	Yes	20		0	Yes	1	41	3		1	1	1		1	1	1	No	2
385	1	0	2011	1	0	1	90	1	1	ZDV	28	661.86	400	Yes	-3	Black African	Junior secondary	Housewife	You	No	Private latrine for house/compound	1	2	No	Wood-burning stove or open fire	5	10.8	No	Yes	Yes	20		1	Yes	1	35	1		1	2	2	Yes	6	1	1	No	2
386	1	0	2011	1	0	1	90	1	1	ZDV	31	729.58	200	Yes	-1	Black African	Junior secondary	Unemployed	Partner/husband	No	Private latrine for house/compound	1	2	No	Wood-burning stove or open fire	1	11.1	No	Yes	Yes	20		0	Yes	1	39	1		1	1	1	Yes	6	1	1	No	1
387	1	0	2011	1	0	2	100	99	4	None	36			No	-3	Black African	Junior secondary	Salaried (private)	You	No	Private latrine for house/compound	1	2	No	Gas or electric stove	4	10.9	No	No	Yes	40		0		1	37	1		2	1	1	Yes	7	1	-2	-2	1
388	1	0		0	1	1	100	1	1	ZDV	19	454	5430	No		Black African	Junior secondary	Unemployed	Father	No	Private latrine for house/compound	1	3	No	Gas or electric stove	1	9	No	Yes	Yes	40		0	Yes	1	43	3		1	1	1		2	1	1	No	1
389	1	0				1	90	1	1	ZDV	29	211.57	26600	No		Black African	Senior secondary	Salaried (private)	You	No	Private latrine for house/compound	1	3	No	Gas or electric stove	4	9	No	Yes	No	40			No	1		3		1				1	1	1	No	1
390	1	0		0	1	2	100	99	4	None	36			No		Black African	Senior secondary	Salaried (government)	Partner/husband	Yes	Indoor toilet	1	1	Yes	Gas or electric stove	5	11.5	No	No	Yes	40		0		1	41	3		2	1	1	0	5	1	-2	-2	1
391	1	0	2011	1	0	2	100	99	4	None	20			No	-3	Black African	Senior secondary	Salaried (private)	Mother	Yes	Private latrine for house/compound	1	2	Yes	Gas or electric stove	4	11.2	No	No	Yes	20		0		1	37	3		2	1	1	0	5	1	-2	-2	1
392	1	0				2	90	1	4	None	29	151.31	1322	No		Black African	None	Unemployed	Partner/husband	No	Private latrine for house/compound	1	3	No	Gas or electric stove	3	12	No	Yes	No	40			No	1		3		1				1	1	1	No	2
393	1	0				1	100	1	4	None	22	533	1698	No		Black African	Junior secondary	Unemployed	Partner/husband	No	Private latrine for house/compound	1	2	Yes	Gas or electric stove	3	11.1	No	Yes	No	40			Yes	1		3		1				1	1	1	No	1
394	1	0	2011	1	0	2	100	99	4	None	25			No	40	Black African	Junior secondary	Unemployed	Other, specify	No	Private latrine for house/compound	3	2	No	Wood-burning stove or open fire	1	11.2	No	No	Yes	20		0		1	35	1		2	1	1	Yes	5	1	-2	-2	2
395	1	0	2010	1	0	1	100	1	1	ZDV	36	634.59	145	Yes	36	Black African	Junior secondary	Unemployed	Partner/husband	Yes	Indoor toilet	1	1	Yes	Gas or electric stove	1	11.8	No	Yes	Yes	40		0	Yes	1	36	1		1	1	1	Yes	5	1	1	No	1
396	1	0	2011	1	0	1	100	1	3	ZDV + HAART	23	346.97	1148	Yes	38	Black African	Junior secondary	Unemployed	Mother	Yes	Indoor toilet	1	1	Yes	Gas or electric stove	1	9.5	No	Yes	Yes	40		0	Yes	1	37	1		1	1	1	Yes	7	1	1	No	1
397	1	0				1	100	1	1	ZDV	22	364.88	66600	Yes		Black African	Junior secondary	Unemployed	Partner/husband	Yes	Indoor toilet	1	2	No	Gas or electric stove	1	10.7	No	Yes	No	40			Yes	1		3		1				1	1	1	No	1
398	1	0		0	1	1	90	1	1	ZDV	26	288	85114	No		Black African	Junior secondary	Housewife	Partner/husband	Yes	Private latrine for house/compound	1	2	No	Gas or electric stove	1	10.8	No	Yes	Yes	20		0	Yes	1	43	1		1	1	1	Yes	6	1	1	No	2
399	1	0				1	100	1	1	ZDV	30	380.28	4210	Yes		Black African	Primary	Salaried (private)	You	No	Shared latrine with other compounds	1	3	No	Gas or electric stove	4	8.2	No	Yes	No	40			Yes	1		3		1				1	1	1	No	1
400	1	0	2012	1	0	1	-3	1	2	HAART	26	444	40	Yes	-3	Black African	Senior secondary	Salaried (private)	You	Yes	Indoor toilet	1	1	Yes	Gas or electric stove	4		No	Yes	Yes	20		0	Yes	0		1		1	1	1	0	7	1	1	No	2
401	1	0				1	100	1	4	None	24	639.27	29512	No		Black African	Senior secondary	Salaried (private)	You	No	Private latrine for house/compound	1	3	No	Gas or electric stove	4	8.4	No	Yes	No	40			Yes	1		3		1				1	1	1	No	2
402	1	0	2011	1	0	1	100	1	1	ZDV	23	204.29	26915	No	-1	Black African	Senior secondary	Unemployed	Partner/husband	No	Private latrine for house/compound	1	2	No	Gas or electric stove	1	8.6	No	Yes	Yes	20		0	No	1	36	1		1	1	1	0	7	1	1	No	3
403	1	0	2011	1	0	1	100	1	2	HAART	40	340.32	40	Yes	41	Black African	Junior secondary	Unemployed	You	No	Shared latrine with other compounds	1	2	No	Gas or electric stove	1	13.2	No	Yes	Yes	40		0	Yes	1	37	1		1	1	1	0	7	1	1	No	1
404	1	0	2011	1	0	1	100	-1	-1	Unknown	35	574.42	400	No	-3	Black African	Senior secondary	Self-employed	Mother	Yes	Indoor toilet	1	1	Yes	Gas or electric stove	5	10.8	No	Yes	Yes	40		0	Yes	1	36	3		1	1	1	0	2	1	1	No	1
405	1	0	2010	1	0	1	-3	1	1	ZDV	22	655.9	400	Yes	38	Black African	Junior secondary	Salaried (private)	You	No	Private latrine for house/compound	1	2	Yes	Wood-burning stove or open fire	4	10.2	No	Yes	Yes	20		0	Yes	1	37	1		1	1	1	Yes	6	1	1	No	2
406	1	0		0	1	1	100	1	3	ZDV + HAART	25	270	28840	No		Black African	Senior secondary	Unemployed	Partner/husband	Yes	Indoor toilet	1	2	Yes	Gas or electric stove	1	12.9	No	Yes	Yes	40		0	Yes	1	44	3		1	1	1	0	6	1	1	No	1
407	1	0	2011	1	0	1	100	1	2	HAART	26	352.8	40	Yes	-1	Black African	Junior secondary	Housewife	Partner/husband	Yes	Private latrine for house/compound	1	2	Yes	Gas or electric stove	1	11.7	No	Yes	Yes	20		0	Yes	1	37	1		1	1	1	0	7	1	1	No	2
408	1	0				1	100	1	4	None	26	390.72	269	No		Black African	Tertiary	Salaried (private)	Partner/husband	Yes	Private latrine for house/compound	1	2	Yes	Gas or electric stove	5	12.4	No	Yes	No	40			Yes	1		3		1				1	1	1	No	1
409	1	0				1	100	1	1	ZDV	25	273.27	3000	Yes		Black African	Junior secondary	Unemployed	Partner/husband	No	Private latrine for house/compound	1	3	No	Gas or electric stove	3	10.7	No	Yes	No	40			Yes	1		4		1				1	1	1	No	1
410	1	0	2011	1	0	1	100	1	1	ZDV	32	391	1259	Yes	36	Black African	Junior secondary	Salaried (private)	Sister	No	Private latrine for house/compound	1	2	No	Gas or electric stove	4	10.1	No	Yes	Yes	40		0	Yes	1	37	1		1	1	1	Yes	7	1	1	No	1
411	1	0	2011	1	0	1	100	1	1	ZDV	22	576.39	1125	Yes	-1	Black African	Senior secondary	Unemployed	Partner/husband	Yes	Private latrine for house/compound	1	2	Yes	Gas or electric stove	1	9	No	Yes	Yes	20		0	Yes	1	41	3		1	1	1	0	1	1	1	No	1
412	1	0				2	90	99		.	33			No		Black African	Tertiary	Salaried (government)	Partner/husband	Yes	Indoor toilet	1	1	Yes	Gas or electric stove	6	10.4	No	No	No	40				1		3						1	1	-2	-2	2
413	1	0	2011	1	0	2	100	99	4	None	35			No	39	Black African	Junior secondary	Salaried (private)	You	Yes	Indoor toilet	1	1	Yes	Gas or electric stove	5	15	No	No	Yes	40		0		1	35	1		2	1	1	Yes	7	1	-2	-2	1
414	1	0	2011	1	0	1	-3	1	3	ZDV + HAART	29	365	4365	No	38	Black African	Junior secondary	Unemployed	Partner/husband	Yes	Shared latrine with other compounds	1	2	No	Gas or electric stove	1	9.6	No	Yes	Yes	20		0	Yes	1	36	3		1	1	1	0	4	1	1	No	2
[truncated: 70 more columns]
